# Supplementary material for: Exploring Molecular Alterations in Breast Cancer Among Indian Women Using Label-Free Quantitative Serum Proteomics
Source: Biochem Res Int. 2024 Nov 28;2024:5584607. doi: 10.1155/bri/5584607 (PMC11847613; doi:10.1155/bri/5584607)
Supplement: Supporting Information 2 — SM 2: Supporting files. Supporting file S1: List of proteins identified by LC-MS/MS analysis. Supporting file S2: Differentially expressed proteins identified by volcano plot analysis. Supporting file S3: Full images for western blots presented in Figure 10. [file 5584607.f2.zip › SM 2_Supplementary file S1.xlsx]

## Sheet: Sheet1
Protein FDR Confidence: Combined	Accession	Description	Exp. q-value: Combined	Sum PEP Score	Coverage [%]	# Peptides	# PSMs	# Unique Peptides	# AAs	MW [kDa]	calc. pI	Gene Symbol
High	P04114	Apolipoprotein B-100 OS=Homo sapiens OX=9606 GN=APOB PE=1 SV=2	0	3696.69	70	313	14981	313	4563	515.3	7.05	APOB
High	P01024	Complement C3 OS=Homo sapiens OX=9606 GN=C3 PE=1 SV=2	0	2643.01	87	170	15604	170	1663	187	6.4	C3
High	P0C0L5	Complement C4-B OS=Homo sapiens OX=9606 GN=C4B PE=1 SV=2	0	1519.07	67	108	5578	4	1744	192.6	7.27	C4B; C4B_2
High	P02768	Albumin OS=Homo sapiens OX=9606 GN=ALB PE=1 SV=2	0	1518.77	94	86	7475	86	609	69.3	6.28	ALB
High	P0C0L4	Complement C4-A OS=Homo sapiens OX=9606 GN=C4A PE=1 SV=2	0	1438.78	68	108	5443	4	1744	192.7	7.08	C4A
High	P00450	Ceruloplasmin OS=Homo sapiens OX=9606 GN=CP PE=1 SV=1	0	1185.43	72	73	3492	73	1065	122.1	5.72	CP
High	P01023	Alpha-2-macroglobulin OS=Homo sapiens OX=9606 GN=A2M PE=1 SV=3	0	1011.31	59	76	3029	70	1474	163.2	6.46	A2M
High	P04264	Keratin, type II cytoskeletal 1 OS=Homo sapiens OX=9606 GN=KRT1 PE=1 SV=6	0	934.885	81	72	5217	64	644	66	8.12	KRT1
High	P02751	Fibronectin OS=Homo sapiens OX=9606 GN=FN1 PE=1 SV=5	0	909.984	39	77	2995	77	2477	272.2	5.5	FN1
High	P35908	Keratin, type II cytoskeletal 2 epidermal OS=Homo sapiens OX=9606 GN=KRT2 PE=1 SV=2	0	887.528	90	70	3868	50	639	65.4	8	KRT2
High	P35527	Keratin, type I cytoskeletal 9 OS=Homo sapiens OX=9606 GN=KRT9 PE=1 SV=3	0	862.564	85	52	2978	51	623	62	5.24	KRT9
High	P08603	Complement factor H OS=Homo sapiens OX=9606 GN=CFH PE=1 SV=4	0	846.476	59	76	3832	67	1231	139	6.61	CFH
High	P02787	Serotransferrin OS=Homo sapiens OX=9606 GN=TF PE=1 SV=3	0	727.416	69	60	1840	60	698	77	7.12	TF
High	P13645	Keratin, type I cytoskeletal 10 OS=Homo sapiens OX=9606 GN=KRT10 PE=1 SV=6	0	721.588	69	51	3704	42	584	58.8	5.21	KRT10
High	P00747	Plasminogen OS=Homo sapiens OX=9606 GN=PLG PE=1 SV=2	0	663.325	67	55	2662	55	810	90.5	7.24	PLG
High	P06727	Apolipoprotein A-IV OS=Homo sapiens OX=9606 GN=APOA4 PE=1 SV=4	0	618.756	76	54	2218	54	396	45.3	5.38	APOA4
High	Q14624	Inter-alpha-trypsin inhibitor heavy chain H4 OS=Homo sapiens OX=9606 GN=ITIH4 PE=1 SV=4	0	613.078	56	47	2570	47	930	103.3	6.98	ITIH4
High	P19823	Inter-alpha-trypsin inhibitor heavy chain H2 OS=Homo sapiens OX=9606 GN=ITIH2 PE=1 SV=2	0	597.953	54	50	2002	50	946	106.4	6.86	ITIH2
High	P00734	Prothrombin OS=Homo sapiens OX=9606 GN=F2 PE=1 SV=2	0	567.054	55	34	1728	34	622	70	5.9	F2
High	P00738	Haptoglobin OS=Homo sapiens OX=9606 GN=HP PE=1 SV=1	0	562.283	65	33	1672	16	406	45.2	6.58	HP
High	P01031	Complement C5 OS=Homo sapiens OX=9606 GN=C5 PE=1 SV=4	0	562.256	43	64	2261	64	1676	188.2	6.52	C5
High	P01008	Antithrombin-III OS=Homo sapiens OX=9606 GN=SERPINC1 PE=1 SV=1	0	545.096	72	41	1994	41	464	52.6	6.71	SERPINC1
High	P02774	Vitamin D-binding protein OS=Homo sapiens OX=9606 GN=GC PE=1 SV=2	0	530.538	64	38	1943	38	474	52.9	5.45	GC
High	P00751	Complement factor B OS=Homo sapiens OX=9606 GN=CFB PE=1 SV=2	0	525.88	62	50	1807	50	764	85.5	7.06	CFB
High	P01009	Alpha-1-antitrypsin OS=Homo sapiens OX=9606 GN=SERPINA1 PE=1 SV=3	0	525.106	71	36	2018	35	418	46.7	5.59	SERPINA1
High	P02647	Apolipoprotein A-I OS=Homo sapiens OX=9606 GN=APOA1 PE=1 SV=1	0	517.806	89	46	2609	46	267	30.8	5.76	APOA1
High	P02790	Hemopexin OS=Homo sapiens OX=9606 GN=HPX PE=1 SV=2	0	499.026	75	35	3321	35	462	51.6	7.02	HPX
High	P01011	Alpha-1-antichymotrypsin OS=Homo sapiens OX=9606 GN=SERPINA3 PE=1 SV=2	0	485.142	57	25	2498	25	423	47.6	5.52	SERPINA3
High	P19827	Inter-alpha-trypsin inhibitor heavy chain H1 OS=Homo sapiens OX=9606 GN=ITIH1 PE=1 SV=3	0	480.584	49	35	1715	35	911	101.3	6.79	ITIH1
High	P06396	Gelsolin OS=Homo sapiens OX=9606 GN=GSN PE=1 SV=1	0	444.809	56	35	1325	35	782	85.6	6.28	GSN
High	P04003	C4b-binding protein alpha chain OS=Homo sapiens OX=9606 GN=C4BPA PE=1 SV=2	0	430.4	59	33	1935	33	597	67	7.3	C4BPA
High	P13647	Keratin, type II cytoskeletal 5 OS=Homo sapiens OX=9606 GN=KRT5 PE=1 SV=3	0	428.416	59	54	2253	32	590	62.3	7.74	KRT5
High	P01042	Kininogen-1 OS=Homo sapiens OX=9606 GN=KNG1 PE=1 SV=2	0	421.597	37	31	1518	31	644	71.9	6.81	KNG1
High	P05155	Plasma protease C1 inhibitor OS=Homo sapiens OX=9606 GN=SERPING1 PE=1 SV=2	0	415.723	46	27	1764	27	500	55.1	6.55	SERPING1
High	P04275	von Willebrand factor OS=Homo sapiens OX=9606 GN=VWF PE=1 SV=4	0	408.363	24	58	1572	58	2813	309.1	5.48	VWF
High	P15924	Desmoplakin OS=Homo sapiens OX=9606 GN=DSP PE=1 SV=3	0	408.18	27	89	1985	89	2871	331.6	6.81	DSP
High	P04217	Alpha-1B-glycoprotein OS=Homo sapiens OX=9606 GN=A1BG PE=1 SV=4	0	359.866	53	19	1466	19	495	54.2	5.86	A1BG
High	P02533	Keratin, type I cytoskeletal 14 OS=Homo sapiens OX=9606 GN=KRT14 PE=1 SV=4	0	359.857	63	38	1762	14	472	51.5	5.16	KRT14
High	P10643	Complement component C7 OS=Homo sapiens OX=9606 GN=C7 PE=1 SV=2	0	343.844	52	38	1183	38	843	93.5	6.48	C7
High	P02538	Keratin, type II cytoskeletal 6A OS=Homo sapiens OX=9606 GN=KRT6A PE=1 SV=3	0	341.041	55	46	1842	5	564	60	8	KRT6A
High	P04259	Keratin, type II cytoskeletal 6B OS=Homo sapiens OX=9606 GN=KRT6B PE=1 SV=5	0	339.921	55	46	1929	4	564	60	8	KRT6B
High	P01857	Immunoglobulin heavy constant gamma 1 OS=Homo sapiens OX=9606 GN=IGHG1 PE=1 SV=1	0	324.566	67	18	1035	10	330	36.1	8.19	IGHG1
High	P43652	Afamin OS=Homo sapiens OX=9606 GN=AFM PE=1 SV=1	0	320.801	58	41	1269	41	599	69	5.9	AFM
High	P08779	Keratin, type I cytoskeletal 16 OS=Homo sapiens OX=9606 GN=KRT16 PE=1 SV=4	0	318.472	57	34	1499	18	473	51.2	5.05	KRT16
High	P10909	Clusterin OS=Homo sapiens OX=9606 GN=CLU PE=1 SV=1	0	311.608	44	24	1073	24	449	52.5	6.27	CLU
High	P02766	Transthyretin OS=Homo sapiens OX=9606 GN=TTR PE=1 SV=1	0	311.098	73	12	1389	12	147	15.9	5.76	TTR
High	Q06033	Inter-alpha-trypsin inhibitor heavy chain H3 OS=Homo sapiens OX=9606 GN=ITIH3 PE=1 SV=2	0	302.091	33	23	1012	23	890	99.8	5.74	ITIH3
High	P25311	Zinc-alpha-2-glycoprotein OS=Homo sapiens OX=9606 GN=AZGP1 PE=1 SV=2	0	286.618	61	24	1017	24	298	34.2	6.05	AZGP1
High	P01871	Immunoglobulin heavy constant mu OS=Homo sapiens OX=9606 GN=IGHM PE=1 SV=4	0	283.278	52	23	1169	23	453	49.4	6.77	IGHM
High	P02765	Alpha-2-HS-glycoprotein OS=Homo sapiens OX=9606 GN=AHSG PE=1 SV=2	0	279.625	50	14	1002	14	367	39.3	5.72	AHSG
High	P00739	Haptoglobin-related protein OS=Homo sapiens OX=9606 GN=HPR PE=2 SV=2	0	279.268	55	23	1047	6	348	39	7.09	HPR
High	P05546	Heparin cofactor 2 OS=Homo sapiens OX=9606 GN=SERPIND1 PE=1 SV=3	0	277.174	53	23	1108	23	499	57	6.9	SERPIND1
High	P13671	Complement component C6 OS=Homo sapiens OX=9606 GN=C6 PE=1 SV=3	0	268.971	33	33	1094	33	934	104.7	6.76	C6
High	P20742	Pregnancy zone protein OS=Homo sapiens OX=9606 GN=PZP PE=1 SV=4	0	266.04	25	35	1197	29	1482	163.8	6.38	PZP
High	P07225	Vitamin K-dependent protein S OS=Homo sapiens OX=9606 GN=PROS1 PE=1 SV=1	0	264.408	42	25	994	25	676	75.1	5.67	PROS1
High	P12259	Coagulation factor V OS=Homo sapiens OX=9606 GN=F5 PE=1 SV=4	0	264.014	21	43	1005	43	2224	251.5	6.05	F5
High	P08519	Apolipoprotein(a) OS=Homo sapiens OX=9606 GN=LPA PE=1 SV=1	0	261.053	45	32	482	32	4548	501	5.88
High	P02749	Beta-2-glycoprotein 1 OS=Homo sapiens OX=9606 GN=APOH PE=1 SV=3	0	256.922	62	19	791	19	345	38.3	7.97	APOH
High	P01876	Immunoglobulin heavy constant alpha 1 OS=Homo sapiens OX=9606 GN=IGHA1 PE=1 SV=2	0	253.647	66	19	650	10	353	37.6	6.51	IGHA1
High	P02649	Apolipoprotein E OS=Homo sapiens OX=9606 GN=APOE PE=1 SV=1	0	247.193	78	29	1214	29	317	36.1	5.73	APOE
High	Q86YZ3	Hornerin OS=Homo sapiens OX=9606 GN=HRNR PE=1 SV=2	0	246.502	25	24	594	24	2850	282.2	10.04	HRNR
High	P01834	Immunoglobulin kappa constant OS=Homo sapiens OX=9606 GN=IGKC PE=1 SV=2	0	246.442	91	13	820	13	107	11.8	6.52	IGKC
High	P09871	Complement C1s subcomponent OS=Homo sapiens OX=9606 GN=C1S PE=1 SV=1	0	243.856	44	26	1028	25	688	76.6	4.96	C1S
High	P02671	Fibrinogen alpha chain OS=Homo sapiens OX=9606 GN=FGA PE=1 SV=2	0	243.68	24	19	785	19	866	94.9	6.01	FGA
High	P04196	Histidine-rich glycoprotein OS=Homo sapiens OX=9606 GN=HRG PE=1 SV=1	0	243.193	44	23	910	23	525	59.5	7.5	HRG
High	P07996	Thrombospondin-1 OS=Homo sapiens OX=9606 GN=THBS1 PE=1 SV=2	0	240.798	32	34	1075	34	1170	129.3	4.94	THBS1
High	P08697	Alpha-2-antiplasmin OS=Homo sapiens OX=9606 GN=SERPINF2 PE=1 SV=3	0	239.692	65	23	666	23	491	54.5	6.29	SERPINF2
High	Q96PD5	N-acetylmuramoyl-L-alanine amidase OS=Homo sapiens OX=9606 GN=PGLYRP2 PE=1 SV=1	0	230.652	45	16	554	16	576	62.2	7.55	PGLYRP2
High	P06681	Complement C2 OS=Homo sapiens OX=9606 GN=C2 PE=1 SV=2	0	213.129	37	28	868	28	752	83.2	7.42	C2
High	Q04695	Keratin, type I cytoskeletal 17 OS=Homo sapiens OX=9606 GN=KRT17 PE=1 SV=2	0	212.212	58	31	1072	14	432	48.1	5.02	KRT17
High	P01860	Immunoglobulin heavy constant gamma 3 OS=Homo sapiens OX=9606 GN=IGHG3 PE=1 SV=2	0	208.757	49	15	961	7	377	41.3	7.9	IGHG3
High	P02748	Complement component C9 OS=Homo sapiens OX=9606 GN=C9 PE=1 SV=2	0	207.918	41	24	769	24	559	63.1	5.59	C9
High	P01019	Angiotensinogen OS=Homo sapiens OX=9606 GN=AGT PE=1 SV=1	0	201.483	41	15	600	15	485	53.1	6.32	AGT
High	P00736	Complement C1r subcomponent OS=Homo sapiens OX=9606 GN=C1R PE=1 SV=2	0	198.408	34	27	854	25	705	80.1	6.21	C1R
High	P05156	Complement factor I OS=Homo sapiens OX=9606 GN=CFI PE=1 SV=2	0	193.818	39	22	701	22	583	65.7	7.5	CFI
High	P03952	Plasma kallikrein OS=Homo sapiens OX=9606 GN=KLKB1 PE=1 SV=1	0	191.262	46	30	901	30	638	71.3	8.22	KLKB1
High	P08185	Corticosteroid-binding globulin OS=Homo sapiens OX=9606 GN=SERPINA6 PE=1 SV=1	0	189.991	51	14	483	14	405	45.1	6.04	SERPINA6
High	Q02413	Desmoglein-1 OS=Homo sapiens OX=9606 GN=DSG1 PE=1 SV=2	0	189.116	24	22	788	22	1049	113.7	5.03	DSG1
High	P36955	Pigment epithelium-derived factor OS=Homo sapiens OX=9606 GN=SERPINF1 PE=1 SV=4	0	187.254	52	22	738	22	418	46.3	6.38	SERPINF1
High	P68871	Hemoglobin subunit beta OS=Homo sapiens OX=9606 GN=HBB PE=1 SV=2	0	183.868	84	13	473	6	147	16	7.28	HBB
High	P01859	Immunoglobulin heavy constant gamma 2 OS=Homo sapiens OX=9606 GN=IGHG2 PE=1 SV=2	0	175.035	55	12	788	6	326	35.9	7.59	IGHG2
High	P14923	Junction plakoglobin OS=Homo sapiens OX=9606 GN=JUP PE=1 SV=3	0	174.651	41	23	752	23	745	81.7	6.14	JUP
High	P02760	Protein AMBP OS=Homo sapiens OX=9606 GN=AMBP PE=1 SV=1	0	172.779	52	17	542	17	352	39	6.25	AMBP
High	P07358	Complement component C8 beta chain OS=Homo sapiens OX=9606 GN=C8B PE=1 SV=3	0	172.539	46	21	729	21	591	67	8.13	C8B
High	P12035	Keratin, type II cytoskeletal 3 OS=Homo sapiens OX=9606 GN=KRT3 PE=1 SV=3	0	164.979	19	24	834	2	628	64.4	6.48	KRT3
High	P07357	Complement component C8 alpha chain OS=Homo sapiens OX=9606 GN=C8A PE=1 SV=2	0	157.888	29	17	639	17	584	65.1	6.47	C8A
High	P29622	Kallistatin OS=Homo sapiens OX=9606 GN=SERPINA4 PE=1 SV=3	0	157.862	46	18	645	18	427	48.5	7.75	SERPINA4
High	P35858	Insulin-like growth factor-binding protein complex acid labile subunit OS=Homo sapiens OX=9606 GN=IGFALS PE=1 SV=1	0	155.698	42	20	593	20	605	66	6.79	IGFALS
High	P04004	Vitronectin OS=Homo sapiens OX=9606 GN=VTN PE=1 SV=1	0	155.191	32	15	854	15	478	54.3	5.8	VTN
High	O75882	Attractin OS=Homo sapiens OX=9606 GN=ATRN PE=1 SV=2	0	153.628	18	27	640	27	1429	158.4	7.31	ATRN
High	Q8N1N4	Keratin, type II cytoskeletal 78 OS=Homo sapiens OX=9606 GN=KRT78 PE=1 SV=2	0	149.844	45	26	614	21	520	56.8	6.02	KRT78
High	P00748	Coagulation factor XII OS=Homo sapiens OX=9606 GN=F12 PE=1 SV=3	0	145.974	27	15	633	15	615	67.7	7.74	F12
High	Q9Y6R7	IgGFc-binding protein OS=Homo sapiens OX=9606 GN=FCGBP PE=1 SV=3	0	144.487	10	27	634	27	5405	571.6	5.34	FCGBP
High	P15169	Carboxypeptidase N catalytic chain OS=Homo sapiens OX=9606 GN=CPN1 PE=1 SV=1	0	143.642	30	11	415	11	458	52.3	7.34	CPN1
High	Q7Z794	Keratin, type II cytoskeletal 1b OS=Homo sapiens OX=9606 GN=KRT77 PE=1 SV=3	0	141.972	39	24	749	19	578	61.9	5.99	KRT77
High	Q14520	Hyaluronan-binding protein 2 OS=Homo sapiens OX=9606 GN=HABP2 PE=1 SV=1	0	140.353	26	16	608	16	560	62.6	6.54	HABP2
High	P02042	Hemoglobin subunit delta OS=Homo sapiens OX=9606 GN=HBD PE=1 SV=2	0	132.926	71	11	328	4	147	16	8.05	HBD
High	P07360	Complement component C8 gamma chain OS=Homo sapiens OX=9606 GN=C8G PE=1 SV=3	0	129.414	55	9	491	9	202	22.3	8.31	C8G
High	P01861	Immunoglobulin heavy constant gamma 4 OS=Homo sapiens OX=9606 GN=IGHG4 PE=1 SV=1	0	129.07	44	9	283	4	327	35.9	7.36	IGHG4
High	P0DOY2	Immunoglobulin lambda constant 2 OS=Homo sapiens OX=9606 GN=IGLC2 PE=1 SV=1	0	128.646	86	8	511	3	106	11.3	7.24	IGLC2
High	P80108	Phosphatidylinositol-glycan-specific phospholipase D OS=Homo sapiens OX=9606 GN=GPLD1 PE=1 SV=3	0	127.854	25	20	599	20	840	92.3	6.37	GPLD1
High	O43866	CD5 antigen-like OS=Homo sapiens OX=9606 GN=CD5L PE=1 SV=1	0	124.118	43	12	305	12	347	38.1	5.47	CD5L
High	P02786	Transferrin receptor protein 1 OS=Homo sapiens OX=9606 GN=TFRC PE=1 SV=2	0	123.229	28	19	537	19	760	84.8	6.61	TFRC
High	Q5D862	Filaggrin-2 OS=Homo sapiens OX=9606 GN=FLG2 PE=1 SV=1	0	119.984	14	17	260	17	2391	247.9	8.31	FLG2
High	P69905	Hemoglobin subunit alpha OS=Homo sapiens OX=9606 GN=HBA1 PE=1 SV=2	0	117.818	72	9	348	9	142	15.2	8.68	HBA1; HBA2
High	P60709	Actin, cytoplasmic 1 OS=Homo sapiens OX=9606 GN=ACTB PE=1 SV=1	0	111.854	41	13	436	4	375	41.7	5.48	ACTB
High	P00740	Coagulation factor IX OS=Homo sapiens OX=9606 GN=F9 PE=1 SV=2	0	111.685	27	12	390	12	461	51.7	5.47	F9
High	P11021	Endoplasmic reticulum chaperone BiP OS=Homo sapiens OX=9606 GN=HSPA5 PE=1 SV=2	0	111.454	31	18	360	17	654	72.3	5.16	HSPA5
High	P05543	Thyroxine-binding globulin OS=Homo sapiens OX=9606 GN=SERPINA7 PE=1 SV=2	0	110.667	34	11	382	11	415	46.3	6.3	SERPINA7
High	B9A064	Immunoglobulin lambda-like polypeptide 5 OS=Homo sapiens OX=9606 GN=IGLL5 PE=2 SV=2	0	109.553	43	7	554	3	214	23	8.84	IGLL5
High	Q03591	Complement factor H-related protein 1 OS=Homo sapiens OX=9606 GN=CFHR1 PE=1 SV=2	0	108.504	34	12	645	3	330	37.6	7.39	CFHR1
High	P02763	Alpha-1-acid glycoprotein 1 OS=Homo sapiens OX=9606 GN=ORM1 PE=1 SV=1	0	107.834	45	10	478	6	201	23.5	5.02	HEL-S-153w
High	P05160	Coagulation factor XIII B chain OS=Homo sapiens OX=9606 GN=F13B PE=1 SV=3	0	107.449	28	14	457	14	661	75.5	6.39	F13B
High	Q96KN2	Beta-Ala-His dipeptidase OS=Homo sapiens OX=9606 GN=CNDP1 PE=1 SV=4	0	106.116	28	14	509	14	507	56.7	5.3
High	P23142	Fibulin-1 OS=Homo sapiens OX=9606 GN=FBLN1 PE=1 SV=4	0	106.1	21	13	478	13	703	77.2	5.22	FBLN1
High	O14791	Apolipoprotein L1 OS=Homo sapiens OX=9606 GN=APOL1 PE=1 SV=5	0	105.689	34	17	443	17	398	43.9	5.81	APOL1
High	P51884	Lumican OS=Homo sapiens OX=9606 GN=LUM PE=1 SV=2	0	105.433	31	12	509	12	338	38.4	6.61	LUM
High	P02750	Leucine-rich alpha-2-glycoprotein OS=Homo sapiens OX=9606 GN=LRG1 PE=1 SV=2	0	103.988	44	12	308	12	347	38.2	6.95	LRG1
High	P48740	Mannan-binding lectin serine protease 1 OS=Homo sapiens OX=9606 GN=MASP1 PE=1 SV=3	0	103.683	27	15	351	14	699	79.2	5.49	MASP1
High	P02746	Complement C1q subcomponent subunit B OS=Homo sapiens OX=9606 GN=C1QB PE=1 SV=3	0	103.148	35	7	410	7	253	26.7	8.63	C1QB
High	P00915	Carbonic anhydrase 1 OS=Homo sapiens OX=9606 GN=CA1 PE=1 SV=2	0	102.156	72	13	270	13	261	28.9	7.12	CA1
High	P04040	Catalase OS=Homo sapiens OX=9606 GN=CAT PE=1 SV=3	0	100.598	34	17	331	17	527	59.7	7.39	CAT
High	P13646	Keratin, type I cytoskeletal 13 OS=Homo sapiens OX=9606 GN=KRT13 PE=1 SV=4	0	100.151	43	22	813	14	458	49.6	4.96	KRT13
High	P26927	Hepatocyte growth factor-like protein OS=Homo sapiens OX=9606 GN=MST1 PE=1 SV=2	0	99.812	31	18	453	18	711	80.3	7.68	MST1
High	P27169	Serum paraoxonase/arylesterase 1 OS=Homo sapiens OX=9606 GN=PON1 PE=1 SV=3	0	99.74	46	12	348	10	355	39.7	5.22	PON1
High	Q08380	Galectin-3-binding protein OS=Homo sapiens OX=9606 GN=LGALS3BP PE=1 SV=1	0	98.553	25	15	472	15	585	65.3	5.27	LGALS3BP
High	P01877	Immunoglobulin heavy constant alpha 2 OS=Homo sapiens OX=9606 GN=IGHA2 PE=1 SV=4	0	98.401	46	13	358	4	340	36.6	6.27	IGHA2
High	P02788	Lactotransferrin OS=Homo sapiens OX=9606 GN=LTF PE=1 SV=6	0	97.241	30	19	288	19	710	78.1	8.12	LTF
High	Q96IY4	Carboxypeptidase B2 OS=Homo sapiens OX=9606 GN=CPB2 PE=1 SV=2	0	96.923	26	12	564	12	423	48.4	7.71	CPB2
High	P35542	Serum amyloid A-4 protein OS=Homo sapiens OX=9606 GN=SAA4 PE=1 SV=2	0	94.017	55	8	339	8	130	14.7	9.07	SAA4
High	P05090	Apolipoprotein D OS=Homo sapiens OX=9606 GN=APOD PE=1 SV=1	0	93.965	37	9	533	9	189	21.3	5.15	APOD
High	P02652	Apolipoprotein A-II OS=Homo sapiens OX=9606 GN=APOA2 PE=1 SV=1	0	93.457	69	10	281	10	100	11.2	6.62	APOA2
High	P02753	Retinol-binding protein 4 OS=Homo sapiens OX=9606 GN=RBP4 PE=1 SV=3	0	92.822	57	12	407	12	201	23	6.07	RBP4
High	Q08188	Protein-glutamine gamma-glutamyltransferase E OS=Homo sapiens OX=9606 GN=TGM3 PE=1 SV=4	0	92.134	28	17	289	17	693	76.6	5.86	TGM3
High	P02775	Platelet basic protein OS=Homo sapiens OX=9606 GN=PPBP PE=1 SV=3	0	89.893	47	8	598	8	128	13.9	8.79	PPBP
High	P13796	Plastin-2 OS=Homo sapiens OX=9606 GN=LCP1 PE=1 SV=6	0	89.588	34	19	324	19	627	70.2	5.43	LCP1
High	P00742	Coagulation factor X OS=Homo sapiens OX=9606 GN=F10 PE=1 SV=2	0	89.02	28	14	386	14	488	54.7	5.94	F10
High	P68133	Actin, alpha skeletal muscle OS=Homo sapiens OX=9606 GN=ACTA1 PE=1 SV=1	0	88.254	36	11	364	2	377	42	5.39	ACTA1
High	P19652	Alpha-1-acid glycoprotein 2 OS=Homo sapiens OX=9606 GN=ORM2 PE=1 SV=2	0	86.288	38	10	457	6	201	23.6	5.11	ORM2
High	P19013	Keratin, type II cytoskeletal 4 OS=Homo sapiens OX=9606 GN=KRT4 PE=1 SV=5	0	84.752	32	17	344	11	520	56.1	6.61	KRT4
High	P05154	Plasma serine protease inhibitor OS=Homo sapiens OX=9606 GN=SERPINA5 PE=1 SV=3	0	82.096	36	13	322	13	406	45.6	9.26	SERPINA5
High	P22792	Carboxypeptidase N subunit 2 OS=Homo sapiens OX=9606 GN=CPN2 PE=1 SV=3	0	81	29	12	411	12	545	60.5	5.99	CPN2
High	P02675	Fibrinogen beta chain OS=Homo sapiens OX=9606 GN=FGB PE=1 SV=2	0	79.819	32	12	60	12	491	55.9	8.27	FGB
High	P00746	Complement factor D OS=Homo sapiens OX=9606 GN=CFD PE=1 SV=5	0	78.5	43	8	213	8	253	27	7.71	CFD
High	P31944	Caspase-14 OS=Homo sapiens OX=9606 GN=CASP14 PE=1 SV=2	0	76.695	38	11	274	11	242	27.7	5.58	CASP14
High	P0DJI8	Serum amyloid A-1 protein OS=Homo sapiens OX=9606 GN=SAA1 PE=1 SV=1	0	75.176	55	8	180	4	122	13.5	6.79	SAA1
High	P18428	Lipopolysaccharide-binding protein OS=Homo sapiens OX=9606 GN=LBP PE=1 SV=3	0	74.49	23	9	210	9	481	53.4	6.7	LBP
High	P02743	Serum amyloid P-component OS=Homo sapiens OX=9606 GN=APCS PE=1 SV=2	0	73.371	37	10	363	10	223	25.4	6.54	APCS
High	Q08554	Desmocollin-1 OS=Homo sapiens OX=9606 GN=DSC1 PE=1 SV=2	0	72.577	11	9	319	9	894	99.9	5.43	DSC1
High	P20851	C4b-binding protein beta chain OS=Homo sapiens OX=9606 GN=C4BPB PE=1 SV=1	0	70.69	29	6	376	6	252	28.3	5.14	C4BPB
High	Q16610	Extracellular matrix protein 1 OS=Homo sapiens OX=9606 GN=ECM1 PE=1 SV=2	0	70.419	27	14	319	14	540	60.6	6.71	ECM1
High	O75636	Ficolin-3 OS=Homo sapiens OX=9606 GN=FCN3 PE=1 SV=2	0	69.405	28	10	320	10	299	32.9	6.67	FCN3
High	P19320	Vascular cell adhesion protein 1 OS=Homo sapiens OX=9606 GN=VCAM1 PE=1 SV=1	0	68.801	22	17	173	17	739	81.2	5.22	VCAM1
High	P09486	SPARC OS=Homo sapiens OX=9606 GN=SPARC PE=1 SV=1	0	67.057	26	9	218	9	303	34.6	4.84	SPARC
High	P04070	Vitamin K-dependent protein C OS=Homo sapiens OX=9606 GN=PROC PE=1 SV=1	0	65.232	16	6	261	6	461	52	6.28	PROC
High	P22105	Tenascin-X OS=Homo sapiens OX=9606 GN=TNXB PE=1 SV=5	0	65.114	6	17	279	17	4244	458.1	5.17	TNXB
High	P02776	Platelet factor 4 OS=Homo sapiens OX=9606 GN=PF4 PE=1 SV=2	0	64.982	45	7	249	7	101	10.8	8.62	PF4
High	P33151	Cadherin-5 OS=Homo sapiens OX=9606 GN=CDH5 PE=1 SV=5	0	64.239	15	10	264	10	784	87.5	5.43	CDH5
High	Q9NQ79	Cartilage acidic protein 1 OS=Homo sapiens OX=9606 GN=CRTAC1 PE=1 SV=2	0	64.063	23	12	212	12	661	71.4	5.12	CRTAC1
High	P02679	Fibrinogen gamma chain OS=Homo sapiens OX=9606 GN=FGG PE=1 SV=3	0	63.775	28	11	79	11	453	51.5	5.62	FGG
High	O00391	Sulfhydryl oxidase 1 OS=Homo sapiens OX=9606 GN=QSOX1 PE=1 SV=3	0	63.061	18	13	314	13	747	82.5	8.92	QSOX1
High	P09172	Dopamine beta-hydroxylase OS=Homo sapiens OX=9606 GN=DBH PE=1 SV=3	0	62.52	23	12	204	12	617	69	6.42	DBH
High	P03951	Coagulation factor XI OS=Homo sapiens OX=9606 GN=F11 PE=1 SV=1	0	62.222	22	12	259	12	625	70.1	8.1	F11
High	Q15323	Keratin, type I cuticular Ha1 OS=Homo sapiens OX=9606 GN=KRT31 PE=1 SV=3	0	62.064	30	12	256	3	416	47.2	4.88	KRT31
High	A0M8Q6	Immunoglobulin lambda constant 7 OS=Homo sapiens OX=9606 GN=IGLC7 PE=1 SV=3	0	62.033	56	5	379	2	106	11.2	8.29	IGLC7
High	O43790	Keratin, type II cuticular Hb6 OS=Homo sapiens OX=9606 GN=KRT86 PE=1 SV=1	0	62.021	31	18	205	2	486	53.5	5.66	KRT86
High	P78385	Keratin, type II cuticular Hb3 OS=Homo sapiens OX=9606 GN=KRT83 PE=1 SV=2	0	61.787	30	18	187	1	493	54.2	5.64	KRT83
High	P04406	Glyceraldehyde-3-phosphate dehydrogenase OS=Homo sapiens OX=9606 GN=GAPDH PE=1 SV=3	0	60.554	42	10	234	10	335	36	8.46	GAPDH
High	Q92954	Proteoglycan 4 OS=Homo sapiens OX=9606 GN=PRG4 PE=1 SV=3	0	59.323	9	13	314	13	1404	151	9.51	PRG4
High	P43251	Biotinidase OS=Homo sapiens OX=9606 GN=BTD PE=1 SV=2	0	58.978	15	8	235	8	543	61.1	6.25	BTD
High	P02656	Apolipoprotein C-III OS=Homo sapiens OX=9606 GN=APOC3 PE=1 SV=1	0	58.198	43	5	187	5	99	10.8	5.41	APOC3
High	P05089	Arginase-1 OS=Homo sapiens OX=9606 GN=ARG1 PE=1 SV=2	0	57.527	33	10	223	10	322	34.7	7.21	ARG1
High	P05452	Tetranectin OS=Homo sapiens OX=9606 GN=CLEC3B PE=1 SV=3	0	57.3	40	6	239	6	202	22.5	5.67	CLEC3B
High	P02747	Complement C1q subcomponent subunit C OS=Homo sapiens OX=9606 GN=C1QC PE=1 SV=3	0	57.169	26	6	290	6	245	25.8	8.41	C1QC
High	Q15582	Transforming growth factor-beta-induced protein ig-h3 OS=Homo sapiens OX=9606 GN=TGFBI PE=1 SV=1	0	56.398	17	11	239	11	683	74.6	7.71	TGFBI
High	P05062	Fructose-bisphosphate aldolase B OS=Homo sapiens OX=9606 GN=ALDOB PE=1 SV=2	0	55.769	36	10	140	9	364	39.4	7.87	ALDOB
High	Q14525	Keratin, type I cuticular Ha3-II OS=Homo sapiens OX=9606 GN=KRT33B PE=1 SV=3	0	55.583	28	11	234	1	404	46.2	4.84	KRT33B
High	Q04756	Hepatocyte growth factor activator OS=Homo sapiens OX=9606 GN=HGFAC PE=1 SV=1	0	55.361	18	10	251	10	655	70.6	7.24	HGFAC
High	Q6KB66	Keratin, type II cytoskeletal 80 OS=Homo sapiens OX=9606 GN=KRT80 PE=1 SV=2	0	54.663	30	13	358	12	452	50.5	5.67	KRT80
High	P07355	Annexin A2 OS=Homo sapiens OX=9606 GN=ANXA2 PE=1 SV=2	0	51.845	33	11	230	11	339	38.6	7.75	ANXA2
High	Q92820	Gamma-glutamyl hydrolase OS=Homo sapiens OX=9606 GN=GGH PE=1 SV=2	0	50.941	24	7	199	7	318	35.9	7.11	GGH
High	Q9NSB2	Keratin, type II cuticular Hb4 OS=Homo sapiens OX=9606 GN=KRT84 PE=2 SV=2	0	50.894	8	7	193	1	600	64.8	7.56	KRT84
High	P15144	Aminopeptidase N OS=Homo sapiens OX=9606 GN=ANPEP PE=1 SV=4	0	49.719	12	11	163	11	967	109.5	5.48	ANPEP
High	P06331	Immunoglobulin heavy variable 4-34 OS=Homo sapiens OX=9606 GN=IGHV4-34 PE=1 SV=2	0	49.594	44	5	66	4	123	13.8	9.33	IGHV4-34
High	Q9UGM5	Fetuin-B OS=Homo sapiens OX=9606 GN=FETUB PE=1 SV=2	0	49.499	24	8	226	8	382	42	6.83	FETUB
High	Q14CN4	Keratin, type II cytoskeletal 72 OS=Homo sapiens OX=9606 GN=KRT72 PE=1 SV=2	0	49.209	14	8	261	4	511	55.8	6.89	KRT72
High	O76011	Keratin, type I cuticular Ha4 OS=Homo sapiens OX=9606 GN=KRT34 PE=1 SV=2	0	48.58	24	10	95	3	436	49.4	5.06	KRT34
High	P06702	Protein S100-A9 OS=Homo sapiens OX=9606 GN=S100A9 PE=1 SV=1	0	47.77	39	4	221	4	114	13.2	6.13	S100A9
High	P40197	Platelet glycoprotein V OS=Homo sapiens OX=9606 GN=GP5 PE=1 SV=1	0	47.263	19	10	220	10	560	60.9	9.63	GP5
High	Q9UHG3	Prenylcysteine oxidase 1 OS=Homo sapiens OX=9606 GN=PCYOX1 PE=1 SV=3	0	47.123	21	8	130	8	505	56.6	6.18	PCYOX1
High	P17936	Insulin-like growth factor-binding protein 3 OS=Homo sapiens OX=9606 GN=IGFBP3 PE=1 SV=2	0	47	27	8	167	8	291	31.7	8.69	IGFBP3
High	O95445	Apolipoprotein M OS=Homo sapiens OX=9606 GN=APOM PE=1 SV=2	0	46.932	29	8	247	8	188	21.2	6.01	APOM
High	Q9NZP8	Complement C1r subcomponent-like protein OS=Homo sapiens OX=9606 GN=C1RL PE=1 SV=2	0	46.914	20	9	279	7	487	53.5	7.2	C1RL
High	Q96P63	Serpin B12 OS=Homo sapiens OX=9606 GN=SERPINB12 PE=1 SV=1	0	46.786	22	8	147	8	405	46.2	5.53	SERPINB12
High	P27918	Properdin OS=Homo sapiens OX=9606 GN=CFP PE=1 SV=2	0	46.293	21	8	210	8	469	51.2	7.9	CFP
High	Q5T749	Keratinocyte proline-rich protein OS=Homo sapiens OX=9606 GN=KPRP PE=1 SV=1	0	46.279	21	10	220	10	579	64.1	8.27	KPRP
High	Q15485	Ficolin-2 OS=Homo sapiens OX=9606 GN=FCN2 PE=1 SV=2	0	46.164	16	6	123	6	313	34	6.77	FCN2
High	P07195	L-lactate dehydrogenase B chain OS=Homo sapiens OX=9606 GN=LDHB PE=1 SV=2	0	46.031	35	10	183	9	334	36.6	6.05	LDHB
High	P29508	Serpin B3 OS=Homo sapiens OX=9606 GN=SERPINB3 PE=1 SV=2	0	45.786	28	10	194	5	390	44.5	6.81	SERPINB3
High	P49747	Cartilage oligomeric matrix protein OS=Homo sapiens OX=9606 GN=COMP PE=1 SV=2	0	44.632	13	8	179	7	757	82.8	4.6	COMP
High	P06733	Alpha-enolase OS=Homo sapiens OX=9606 GN=ENO1 PE=1 SV=2	0	44.453	22	9	136	9	434	47.1	7.39	ENO1
High	P55056	Apolipoprotein C-IV OS=Homo sapiens OX=9606 GN=APOC4 PE=1 SV=1	0	44.366	24	4	188	4	127	14.5	8.92	APOC4
High	P36980	Complement factor H-related protein 2 OS=Homo sapiens OX=9606 GN=CFHR2 PE=1 SV=1	0	43.743	27	7	387	4	270	30.6	6.38	CFHR2
High	P06276	Cholinesterase OS=Homo sapiens OX=9606 GN=BCHE PE=1 SV=1	0	42.714	11	10	258	10	602	68.4	7.42	BCHE
High	P01880	Immunoglobulin heavy constant delta OS=Homo sapiens OX=9606 GN=IGHD PE=1 SV=3	0	42.375	16	7	39	7	384	42.3	8.12	IGHD
High	Q02985	Complement factor H-related protein 3 OS=Homo sapiens OX=9606 GN=CFHR3 PE=1 SV=2	0	42.116	22	8	185	2	330	37.3	7.55	CFHR3
High	P42357	Histidine ammonia-lyase OS=Homo sapiens OX=9606 GN=HAL PE=1 SV=1	0	41.974	18	10	147	10	657	72.7	6.95	HAL
High	P01619	Immunoglobulin kappa variable 3-20 OS=Homo sapiens OX=9606 GN=IGKV3-20 PE=1 SV=2	0	41.726	47	4	126	2	116	12.5	4.96	IGKV3-20
High	P0DJI9	Serum amyloid A-2 protein OS=Homo sapiens OX=9606 GN=SAA2 PE=1 SV=1	0	41.468	47	7	76	3	122	13.5	9.14	SAA2
High	Q9BXR6	Complement factor H-related protein 5 OS=Homo sapiens OX=9606 GN=CFHR5 PE=1 SV=1	0	41.214	20	10	155	9	569	64.4	7.06	CFHR5
High	P08294	Extracellular superoxide dismutase [Cu-Zn] OS=Homo sapiens OX=9606 GN=SOD3 PE=1 SV=2	0	40.743	20	4	65	4	240	25.8	6.61	SOD3
High	P08571	Monocyte differentiation antigen CD14 OS=Homo sapiens OX=9606 GN=CD14 PE=1 SV=2	0	40.307	17	7	208	7	375	40.1	6.23	CD14
High	P02654	Apolipoprotein C-I OS=Homo sapiens OX=9606 GN=APOC1 PE=1 SV=1	0	39.901	37	6	225	6	83	9.3	8.47	APOC1
High	Q6EMK4	Vasorin OS=Homo sapiens OX=9606 GN=VASN PE=1 SV=1	0	39.824	8	5	211	5	673	71.7	7.39	VASN
High	P22735	Protein-glutamine gamma-glutamyltransferase K OS=Homo sapiens OX=9606 GN=TGM1 PE=1 SV=4	0	39.073	14	11	161	11	817	89.7	6.04	TGM1
High	O00533	Neural cell adhesion molecule L1-like protein OS=Homo sapiens OX=9606 GN=CHL1 PE=1 SV=4	0	38.961	8	9	93	9	1208	135	5.76	CHL1
High	P81605	Dermcidin OS=Homo sapiens OX=9606 GN=DCD PE=1 SV=2	0	38.88	41	6	159	6	110	11.3	6.54	DCD
High	Q6UXB8	Peptidase inhibitor 16 OS=Homo sapiens OX=9606 GN=PI16 PE=1 SV=1	0	38.469	11	5	160	5	463	49.4	5.39	PI16
High	P01591	Immunoglobulin J chain OS=Homo sapiens OX=9606 GN=JCHAIN PE=1 SV=4	0	38.455	37	6	166	6	159	18.1	5.24	JCHAIN
High	P04278	Sex hormone-binding globulin OS=Homo sapiens OX=9606 GN=SHBG PE=1 SV=2	0	38.04	19	7	96	7	402	43.8	6.71	SHBG
High	P33908	Mannosyl-oligosaccharide 1,2-alpha-mannosidase IA OS=Homo sapiens OX=9606 GN=MAN1A1 PE=1 SV=3	0	37.991	12	8	189	8	653	72.9	6.47	MAN1A1
High	P11226	Mannose-binding protein C OS=Homo sapiens OX=9606 GN=MBL2 PE=1 SV=2	0	37.939	27	7	179	7	248	26.1	5.49	MBL2
High	Q6UX71	Plexin domain-containing protein 2 OS=Homo sapiens OX=9606 GN=PLXDC2 PE=1 SV=1	0	37.054	13	6	139	6	529	59.5	6.46	PLXDC2
High	P78386	Keratin, type II cuticular Hb5 OS=Homo sapiens OX=9606 GN=KRT85 PE=1 SV=1	0	36.944	17	13	140	2	507	55.8	6.55	KRT85
High	P00488	Coagulation factor XIII A chain OS=Homo sapiens OX=9606 GN=F13A1 PE=1 SV=4	0	36.846	14	9	114	9	732	83.2	6.09
High	P11597	Cholesteryl ester transfer protein OS=Homo sapiens OX=9606 GN=CETP PE=1 SV=2	0	36.618	13	7	143	7	493	54.7	6.09	CETP
High	P49908	Selenoprotein P OS=Homo sapiens OX=9606 GN=SELENOP PE=1 SV=3	0	35.143	14	8	209	8	381	43.2	7.87	SELENOP
High	P55058	Phospholipid transfer protein OS=Homo sapiens OX=9606 GN=PLTP PE=1 SV=1	0	35.083	14	7	177	7	493	54.7	7.01	PLTP
High	Q9UK55	Protein Z-dependent protease inhibitor OS=Homo sapiens OX=9606 GN=SERPINA10 PE=1 SV=1	0	34.061	16	8	229	8	444	50.7	8.27	SERPINA10
High	P04432	Immunoglobulin kappa variable 1D-39 OS=Homo sapiens OX=9606 GN=IGKV1D-39 PE=3 SV=2	0	34.028	29	2	89	2	117	12.7	8.66	IGKV1D-39
High	P48594	Serpin B4 OS=Homo sapiens OX=9606 GN=SERPINB4 PE=1 SV=2	0	33.852	21	7	84	2	390	44.8	6.21	SERPINB4
High	P14151	L-selectin OS=Homo sapiens OX=9606 GN=SELL PE=1 SV=2	0	33.343	17	6	135	6	372	42.2	6.6	SELL
High	P04180	Phosphatidylcholine-sterol acyltransferase OS=Homo sapiens OX=9606 GN=LCAT PE=1 SV=1	0	32.445	13	5	198	5	440	49.5	6.11	LCAT
High	Q7Z3Y8	Keratin, type I cytoskeletal 27 OS=Homo sapiens OX=9606 GN=KRT27 PE=1 SV=2	0	32.325	12	7	322	4	459	49.8	5.05	KRT27
High	P01034	Cystatin-C OS=Homo sapiens OX=9606 GN=CST3 PE=1 SV=1	0	32.176	37	5	131	5	146	15.8	8.75	CST3
High	Q9Y5Y7	Lymphatic vessel endothelial hyaluronic acid receptor 1 OS=Homo sapiens OX=9606 GN=LYVE1 PE=1 SV=2	0	32.158	14	6	157	6	322	35.2	8.28	LYVE1
High	P43121	Cell surface glycoprotein MUC18 OS=Homo sapiens OX=9606 GN=MCAM PE=1 SV=2	0	31.553	11	8	160	8	646	71.6	5.76	MCAM
High	P13591	Neural cell adhesion molecule 1 OS=Homo sapiens OX=9606 GN=NCAM1 PE=1 SV=3	0	31.492	9	7	92	7	858	94.5	4.87	NCAM1
High	P22352	Glutathione peroxidase 3 OS=Homo sapiens OX=9606 GN=GPX3 PE=1 SV=2	0	31.188	27	6	243	6	226	25.5	8.13	GPX3
High	P01599	Immunoglobulin kappa variable 1-17 OS=Homo sapiens OX=9606 GN=IGKV1-17 PE=1 SV=2	0	30.981	26	4	71	4	117	12.8	8.68	IGKV1-17
High	A0A0B4J1X5	Immunoglobulin heavy variable 3-74 OS=Homo sapiens OX=9606 GN=IGHV3-74 PE=3 SV=1	0	30.975	39	4	96	1	117	12.8	8.66	IGHV3-74
High	Q6UWP8	Suprabasin OS=Homo sapiens OX=9606 GN=SBSN PE=1 SV=2	0	30.863	21	4	88	4	590	60.5	7.01	SBSN
High	Q15113	Procollagen C-endopeptidase enhancer 1 OS=Homo sapiens OX=9606 GN=PCOLCE PE=1 SV=2	0	30.861	20	6	59	6	449	47.9	7.43	PCOLCE
High	A2NJV5	Immunoglobulin kappa variable 2-29 OS=Homo sapiens OX=9606 GN=IGKV2-29 PE=3 SV=2	0	30.557	26	3	69	2	120	13.1	7.28	IGKV2-29
High	P05109	Protein S100-A8 OS=Homo sapiens OX=9606 GN=S100A8 PE=1 SV=1	0	30.46	48	6	158	6	93	10.8	7.03	S100A8
High	P22891	Vitamin K-dependent protein Z OS=Homo sapiens OX=9606 GN=PROZ PE=1 SV=2	0	30.272	11	4	122	4	400	44.7	5.97	PROZ
High	Q15848	Adiponectin OS=Homo sapiens OX=9606 GN=ADIPOQ PE=1 SV=1	0	30.16	16	3	90	3	244	26.4	5.74	ADIPOQ
High	A0A087WSY6	Immunoglobulin kappa variable 3D-15 OS=Homo sapiens OX=9606 GN=IGKV3D-15 PE=3 SV=6	0	29.495	26	2	39	2	115	12.5	5.19	IGKV3D-15
High	P35443	Thrombospondin-4 OS=Homo sapiens OX=9606 GN=THBS4 PE=1 SV=2	0	29.455	7	6	67	5	961	105.8	4.68	THBS4
High	P21333	Filamin-A OS=Homo sapiens OX=9606 GN=FLNA PE=1 SV=4	0	29.426	3	7	42	7	2647	280.6	6.06	FLNA
High	P14625	Endoplasmin OS=Homo sapiens OX=9606 GN=HSP90B1 PE=1 SV=1	0	29.357	9	7	73	6	803	92.4	4.84	HSP90B1
High	P07359	Platelet glycoprotein Ib alpha chain OS=Homo sapiens OX=9606 GN=GP1BA PE=1 SV=2	0	29.192	10	6	99	6	652	71.5	6.29	GP1BA
High	Q9BWP8	Collectin-11 OS=Homo sapiens OX=9606 GN=COLEC11 PE=1 SV=1	0	28.749	19	4	83	4	271	28.6	5.41	COLEC11
High	P06312	Immunoglobulin kappa variable 4-1 OS=Homo sapiens OX=9606 GN=IGKV4-1 PE=1 SV=1	0	28.747	36	4	190	4	121	13.4	5.25	IGKV4-1
High	Q13103	Secreted phosphoprotein 24 OS=Homo sapiens OX=9606 GN=SPP2 PE=1 SV=1	0	28.154	22	4	123	4	211	24.3	8.32	SPP2
High	P04792	Heat shock protein beta-1 OS=Homo sapiens OX=9606 GN=HSPB1 PE=1 SV=2	0	28.147	25	4	85	4	205	22.8	6.4	HSPB1
High	P12111	Collagen alpha-3(VI) chain OS=Homo sapiens OX=9606 GN=COL6A3 PE=1 SV=5	0	28.027	3	8	43	8	3177	343.5	6.68	COL6A3
High	Q15166	Serum paraoxonase/lactonase 3 OS=Homo sapiens OX=9606 GN=PON3 PE=1 SV=3	0	28.014	17	6	140	4	354	39.6	5.41	PON3
High	P16070	CD44 antigen OS=Homo sapiens OX=9606 GN=CD44 PE=1 SV=3	0	27.803	5	4	141	4	742	81.5	5.33	CD44
High	Q9C075	Keratin, type I cytoskeletal 23 OS=Homo sapiens OX=9606 GN=KRT23 PE=1 SV=2	0	27.335	18	8	99	6	422	48.1	6.54	KRT23
High	P31151	Protein S100-A7 OS=Homo sapiens OX=9606 GN=S100A7 PE=1 SV=4	0	27.325	36	5	78	5	101	11.5	6.77	S100A7
High	Q13201	Multimerin-1 OS=Homo sapiens OX=9606 GN=MMRN1 PE=1 SV=3	0	27.229	6	6	54	6	1228	138	7.93	MMRN1
High	Q9NZT1	Calmodulin-like protein 5 OS=Homo sapiens OX=9606 GN=CALML5 PE=1 SV=2	0	26.785	44	5	17	5	146	15.9	4.44	CALML5
High	Q8N6C8	Leukocyte immunoglobulin-like receptor subfamily A member 3 OS=Homo sapiens OX=9606 GN=LILRA3 PE=1 SV=3	0	26.781	15	5	67	5	439	47.4	8.09	LILRA3
High	P20930	Filaggrin OS=Homo sapiens OX=9606 GN=FLG PE=1 SV=3	0	26.531	4	6	108	6	4061	434.9	9.25	FLG
High	P01780	Immunoglobulin heavy variable 3-7 OS=Homo sapiens OX=9606 GN=IGHV3-7 PE=1 SV=2	0	26.387	40	5	178	2	117	12.9	6.57	IGHV3-7
High	Q12805	EGF-containing fibulin-like extracellular matrix protein 1 OS=Homo sapiens OX=9606 GN=EFEMP1 PE=1 SV=2	0	26.072	12	5	73	5	493	54.6	5.07	EFEMP1
High	Q6ZVX7	F-box only protein 50 OS=Homo sapiens OX=9606 GN=NCCRP1 PE=1 SV=1	0	25.535	15	5	78	5	275	30.8	6.62	NCCRP1
High	A0A075B6S5	Immunoglobulin kappa variable 1-27 OS=Homo sapiens OX=9606 GN=IGKV1-27 PE=3 SV=1	0	25.378	29	2	58	1	117	12.7	8.29	IGKV1-27
High	Q9HDC9	Adipocyte plasma membrane-associated protein OS=Homo sapiens OX=9606 GN=APMAP PE=1 SV=2	0	25.274	14	7	113	7	416	46.5	6.16	APMAP
High	P47929	Galectin-7 OS=Homo sapiens OX=9606 GN=LGALS7 PE=1 SV=2	0	25.063	38	4	91	4	136	15.1	7.62	LGALS7; LGALS7B
High	P32119	Peroxiredoxin-2 OS=Homo sapiens OX=9606 GN=PRDX2 PE=1 SV=5	0	24.775	31	7	237	6	198	21.9	5.97	PRDX2
High	P12955	Xaa-Pro dipeptidase OS=Homo sapiens OX=9606 GN=PEPD PE=1 SV=3	0	24.126	12	6	63	6	493	54.5	6	PEPD
High	P62805	Histone H4 OS=Homo sapiens OX=9606 GN=H4C1 PE=1 SV=2	0	23.896	39	4	130	4	103	11.4	11.36	H4-16; H4C1; H4C11; H4C12; H4C13; H4C14; H4C15; H4C2; H4C3; H4C4; H4C5; H4C6; H4C8; H4C9
High	P08637	Low affinity immunoglobulin gamma Fc region receptor III-A OS=Homo sapiens OX=9606 GN=FCGR3A PE=1 SV=2	0	23.725	12	4	49	4	254	29.1	8.07	FCGR3A
High	A0A087WW87	Immunoglobulin kappa variable 2-40 OS=Homo sapiens OX=9606 GN=IGKV2-40 PE=3 SV=2	0	23.685	17	2	57	1	121	13.3	4.61	IGKV2-40
High	P18206	Vinculin OS=Homo sapiens OX=9606 GN=VCL PE=1 SV=4	0	23.541	7	7	38	7	1134	123.7	5.66	VCL
High	A0A0C4DH67	Immunoglobulin kappa variable 1-8 OS=Homo sapiens OX=9606 GN=IGKV1-8 PE=3 SV=1	0	23.539	43	3	62	2	115	12.5	9.01	IGKV1-8
High	Q92496	Complement factor H-related protein 4 OS=Homo sapiens OX=9606 GN=CFHR4 PE=1 SV=3	0	23.418	9	5	134	2	578	65.3	4.94	CFHR4
High	Q8WVV4	Protein POF1B OS=Homo sapiens OX=9606 GN=POF1B PE=1 SV=3	0	23.388	12	7	95	7	589	68	6.32	POF1B
High	A0A0A0MRZ8	Immunoglobulin kappa variable 3D-11 OS=Homo sapiens OX=9606 GN=IGKV3D-11 PE=3 SV=6	0	23.218	26	2	47	2	115	12.6	5.29	IGKV3D-11
High	P04075	Fructose-bisphosphate aldolase A OS=Homo sapiens OX=9606 GN=ALDOA PE=1 SV=2	0	22.997	17	6	118	5	364	39.4	8.09	ALDOA
High	P03950	Angiogenin OS=Homo sapiens OX=9606 GN=ANG PE=1 SV=1	0	22.924	29	5	42	5	147	16.5	9.64	ANG
High	P00918	Carbonic anhydrase 2 OS=Homo sapiens OX=9606 GN=CA2 PE=1 SV=2	0	22.753	26	6	65	6	260	29.2	7.4	CA2
High	Q13835	Plakophilin-1 OS=Homo sapiens OX=9606 GN=PKP1 PE=1 SV=2	0	22.72	7	5	86	5	747	82.8	9.13	PKP1
High	P55103	Inhibin beta C chain OS=Homo sapiens OX=9606 GN=INHBC PE=2 SV=1	0	22.563	10	3	74	3	352	38.2	7.11	INHBC
High	A0A075B6R9	Probable non-functional immunoglobulin kappa variable 2D-24 OS=Homo sapiens OX=9606 GN=IGKV2D-24 PE=1 SV=1	0	22.487	38	3	42	3	120	13.1	8.87	IGKV2D-24
High	Q13867	Bleomycin hydrolase OS=Homo sapiens OX=9606 GN=BLMH PE=1 SV=1	0	22.292	12	5	58	5	455	52.5	6.27	BLMH
High	P02745	Complement C1q subcomponent subunit A OS=Homo sapiens OX=9606 GN=C1QA PE=1 SV=2	0	22.056	9	3	110	3	245	26	9.11	C1QA
High	A0A0C4DH25	Immunoglobulin kappa variable 3D-20 OS=Homo sapiens OX=9606 GN=IGKV3D-20 PE=3 SV=1	0	21.522	28	3	106	1	116	12.5	4.59	IGKV3D-20
High	P62937	Peptidyl-prolyl cis-trans isomerase A OS=Homo sapiens OX=9606 GN=PPIA PE=1 SV=2	0	21.374	32	6	52	6	165	18	7.81	PPIA
High	P80188	Neutrophil gelatinase-associated lipocalin OS=Homo sapiens OX=9606 GN=LCN2 PE=1 SV=2	0	21.241	26	4	40	4	198	22.6	8.91	LCN2
High	P04083	Annexin A1 OS=Homo sapiens OX=9606 GN=ANXA1 PE=1 SV=2	0	20.918	13	4	32	4	346	38.7	7.02	ANXA1
High	Q06830	Peroxiredoxin-1 OS=Homo sapiens OX=9606 GN=PRDX1 PE=1 SV=1	0	20.907	24	5	140	4	199	22.1	8.13	PRDX1
High	O95479	GDH/6PGL endoplasmic bifunctional protein OS=Homo sapiens OX=9606 GN=H6PD PE=1 SV=2	0	20.894	9	7	20	7	791	88.8	7.3	H6PD
High	P07737	Profilin-1 OS=Homo sapiens OX=9606 GN=PFN1 PE=1 SV=2	0	20.626	34	4	43	4	140	15	8.27	PFN1
High	P02545	Prelamin-A/C OS=Homo sapiens OX=9606 GN=LMNA PE=1 SV=1	0	20.35	9	6	23	6	664	74.1	7.02	LMNA
High	P14780	Matrix metalloproteinase-9 OS=Homo sapiens OX=9606 GN=MMP9 PE=1 SV=3	0	20.332	9	7	46	7	707	78.4	6.06	MMP9
High	P12830	Cadherin-1 OS=Homo sapiens OX=9606 GN=CDH1 PE=1 SV=3	0	20.312	4	3	79	3	882	97.4	4.73	CDH1
High	O00187	Mannan-binding lectin serine protease 2 OS=Homo sapiens OX=9606 GN=MASP2 PE=1 SV=4	0	20.12	8	5	97	5	686	75.7	5.63	MASP2
High	P01782	Immunoglobulin heavy variable 3-9 OS=Homo sapiens OX=9606 GN=IGHV3-9 PE=1 SV=2	0	19.965	26	3	129	1	118	12.9	7.08	IGHV3-9
High	P62987	Ubiquitin-60S ribosomal protein L40 OS=Homo sapiens OX=9606 GN=UBA52 PE=1 SV=2	0	19.953	31	4	131	4	128	14.7	9.83	UBA52
High	A0A075B6K5	Immunoglobulin lambda variable 3-9 OS=Homo sapiens OX=9606 GN=IGLV3-9 PE=3 SV=1	0	19.896	33	3	54	3	115	12.3	7.39	IGLV3-9
High	P06310	Immunoglobulin kappa variable 2-30 OS=Homo sapiens OX=9606 GN=IGKV2-30 PE=3 SV=2	0	19.83	17	2	50	1	120	13.2	8.51	IGKV2-30
High	A0A0A0MT36	Immunoglobulin kappa variable 6D-21 OS=Homo sapiens OX=9606 GN=IGKV6D-21 PE=3 SV=1	0	19.655	29	2	16	1	114	12.3	7.28	IGKV6D-21
High	Q96QA5	Gasdermin-A OS=Homo sapiens OX=9606 GN=GSDMA PE=1 SV=4	0	19.621	8	5	79	5	445	49.3	5.29	GSDMA
High	P07339	Cathepsin D OS=Homo sapiens OX=9606 GN=CTSD PE=1 SV=1	0	19.577	17	6	99	6	412	44.5	6.54	CTSD
High	P00338	L-lactate dehydrogenase A chain OS=Homo sapiens OX=9606 GN=LDHA PE=1 SV=2	0	19.466	12	4	93	3	332	36.7	8.27	LDHA
High	A0A0B4J1V0	Immunoglobulin heavy variable 3-15 OS=Homo sapiens OX=9606 GN=IGHV3-15 PE=3 SV=1	0	18.729	29	4	34	3	119	12.9	8.62	IGHV3-15
High	P05362	Intercellular adhesion molecule 1 OS=Homo sapiens OX=9606 GN=ICAM1 PE=1 SV=2	0	18.706	8	4	61	4	532	57.8	7.99	ICAM1
High	P01768	Immunoglobulin heavy variable 3-30 OS=Homo sapiens OX=9606 GN=IGHV3-30 PE=1 SV=2	0	18.684	25	3	106	2	117	12.9	8.92	IGHV3-30
High	Q8NBP7	Proprotein convertase subtilisin/kexin type 9 OS=Homo sapiens OX=9606 GN=PCSK9 PE=1 SV=3	0	18.662	8	4	46	4	692	74.2	6.61	PCSK9
High	P31947	14-3-3 protein sigma OS=Homo sapiens OX=9606 GN=SFN PE=1 SV=1	0	18.601	17	5	57	3	248	27.8	4.74	SFN
High	O75223	Gamma-glutamylcyclotransferase OS=Homo sapiens OX=9606 GN=GGCT PE=1 SV=1	0	18.562	22	4	58	4	188	21	5.14	GGCT
High	A0A0C4DH24	Immunoglobulin kappa variable 6-21 OS=Homo sapiens OX=9606 GN=IGKV6-21 PE=3 SV=1	0	18.434	29	2	22	1	114	12.4	7.28	IGKV6-21
High	Q13093	Platelet-activating factor acetylhydrolase OS=Homo sapiens OX=9606 GN=PLA2G7 PE=1 SV=1	0	18.417	9	4	70	4	441	50	7.56	PLA2G7
High	O95497	Pantetheinase OS=Homo sapiens OX=9606 GN=VNN1 PE=1 SV=2	0	18.402	10	4	49	4	513	57	5.55	VNN1
High	P61769	Beta-2-microglobulin OS=Homo sapiens OX=9606 GN=B2M PE=1 SV=1	0	18.377	19	3	75	3	119	13.7	6.52	B2M
High	O75342	Arachidonate 12-lipoxygenase, 12R-type OS=Homo sapiens OX=9606 GN=ALOX12B PE=1 SV=1	0	18.372	8	5	45	5	701	80.3	7.64	ALOX12B
High	P61626	Lysozyme C OS=Homo sapiens OX=9606 GN=LYZ PE=1 SV=1	0	18.117	29	5	155	5	148	16.5	9.16	LYZ
High	P10599	Thioredoxin OS=Homo sapiens OX=9606 GN=TXN PE=1 SV=3	0	17.852	34	4	90	4	105	11.7	4.92	TXN
High	A0A0B4J1Y9	Immunoglobulin heavy variable 3-72 OS=Homo sapiens OX=9606 GN=IGHV3-72 PE=3 SV=1	0	17.716	37	4	41	3	119	13.2	7.85	IGHV3-72
High	P01040	Cystatin-A OS=Homo sapiens OX=9606 GN=CSTA PE=1 SV=1	0	17.605	38	3	62	3	98	11	5.5	CSTA
High	Q12913	Receptor-type tyrosine-protein phosphatase eta OS=Homo sapiens OX=9606 GN=PTPRJ PE=1 SV=3	0	17.362	3	3	52	3	1337	145.9	5.58	PTPRJ
High	A0A0C4DH31	Immunoglobulin heavy variable 1-18 OS=Homo sapiens OX=9606 GN=IGHV1-18 PE=3 SV=1	0	17.099	24	2	46	1	117	12.8	8.84	IGHV1-18
High	P08709	Coagulation factor VII OS=Homo sapiens OX=9606 GN=F7 PE=1 SV=1	0	16.908	7	2	32	2	466	51.6	7.23	F7
High	Q99969	Retinoic acid receptor responder protein 2 OS=Homo sapiens OX=9606 GN=RARRES2 PE=1 SV=1	0	16.773	21	3	73	3	163	18.6	9.09	RARRES2
High	P05067	Amyloid-beta precursor protein OS=Homo sapiens OX=9606 GN=APP PE=1 SV=3	0	16.565	6	5	58	5	770	86.9	4.82	APP
High	A0A0C4DH29	Immunoglobulin heavy variable 1-3 OS=Homo sapiens OX=9606 GN=IGHV1-3 PE=3 SV=1	0	16.563	22	2	40	1	117	13	9.55	IGHV1-3
High	A0A0C4DH38	Immunoglobulin heavy variable 5-51 OS=Homo sapiens OX=9606 GN=IGHV5-51 PE=3 SV=1	0	16.325	28	3	91	2	117	12.7	8.27	IGHV5-51
High	P68104	Elongation factor 1-alpha 1 OS=Homo sapiens OX=9606 GN=EEF1A1 PE=1 SV=1	0	15.865	9	4	38	4	462	50.1	9.01	EEF1A1
High	P62328	Thymosin beta-4 OS=Homo sapiens OX=9606 GN=TMSB4X PE=1 SV=2	0	15.662	32	2	21	2	44	5.1	5.06	TMSB4X
High	P02741	C-reactive protein OS=Homo sapiens OX=9606 GN=CRP PE=1 SV=1	0	15.439	16	4	131	4	224	25	5.63	CRP
High	P63104	14-3-3 protein zeta/delta OS=Homo sapiens OX=9606 GN=YWHAZ PE=1 SV=1	0	15.319	16	4	65	2	245	27.7	4.79	YWHAZ
High	Q13740	CD166 antigen OS=Homo sapiens OX=9606 GN=ALCAM PE=1 SV=2	0	15.252	8	4	26	4	583	65.1	6.25	ALCAM
High	P37802	Transgelin-2 OS=Homo sapiens OX=9606 GN=TAGLN2 PE=1 SV=3	0	14.757	16	3	32	3	199	22.4	8.25	TAGLN2
High	P01742	Immunoglobulin heavy variable 1-69 OS=Homo sapiens OX=9606 GN=IGHV1-69 PE=1 SV=2	0	14.658	21	2	36	1	117	12.7	9.17	IGHV1-69
High	Q9Y5C1	Angiopoietin-related protein 3 OS=Homo sapiens OX=9606 GN=ANGPTL3 PE=1 SV=1	0	14.405	8	4	17	4	460	53.6	6.7	ANGPTL3
High	A0A0B4J1Y8	Immunoglobulin lambda variable 9-49 OS=Homo sapiens OX=9606 GN=IGLV9-49 PE=1 SV=1	0	14.386	24	3	33	3	123	13	7.28	IGLV9-49
High	A0A0B4J1X8	Immunoglobulin heavy variable 3-43 OS=Homo sapiens OX=9606 GN=IGHV3-43 PE=3 SV=1	0	14.345	19	2	80	1	118	13.1	5.41	IGHV3-43
High	P01701	Immunoglobulin lambda variable 1-51 OS=Homo sapiens OX=9606 GN=IGLV1-51 PE=1 SV=2	0	14.342	14	3	56	3	117	12.2	7.03	IGLV1-51
High	P11142	Heat shock cognate 71 kDa protein OS=Homo sapiens OX=9606 GN=HSPA8 PE=1 SV=1	0	14.171	7	4	66	1	646	70.9	5.52	HSPA8
High	P07477	Trypsin-1 OS=Homo sapiens OX=9606 GN=PRSS1 PE=1 SV=1	0	14.141	7	2	349	2	247	26.5	6.51	PRSS1
High	P27487	Dipeptidyl peptidase 4 OS=Homo sapiens OX=9606 GN=DPP4 PE=1 SV=2	0	14.078	4	3	18	3	766	88.2	6.04	DPP4
High	Q9NPH3	Interleukin-1 receptor accessory protein OS=Homo sapiens OX=9606 GN=IL1RAP PE=1 SV=2	0	14.053	5	3	77	3	570	65.4	8.12	IL1RAP
High	P0DMV9	Heat shock 70 kDa protein 1B OS=Homo sapiens OX=9606 GN=HSPA1B PE=1 SV=1	0	13.946	7	4	60	1	641	70	5.66	HSPA1B
High	Q6YHK3	CD109 antigen OS=Homo sapiens OX=9606 GN=CD109 PE=1 SV=2	0	13.883	4	5	34	5	1445	161.6	5.85	CD109
High	Q86VB7	Scavenger receptor cysteine-rich type 1 protein M130 OS=Homo sapiens OX=9606 GN=CD163 PE=1 SV=2	0	13.854	4	4	44	4	1156	125.4	5.95	CD163
High	P01721	Immunoglobulin lambda variable 6-57 OS=Homo sapiens OX=9606 GN=IGLV6-57 PE=1 SV=2	0	13.663	17	1	14	1	117	12.6	4.78	IGLV6-57
High	A0A075B6H7	Probable non-functional immunoglobulin kappa variable 3-7 OS=Homo sapiens OX=9606 GN=IGKV3-7 PE=1 SV=1	0	13.58	23	2	70	2	116	12.8	5.25	IGKV3-7
High	P23528	Cofilin-1 OS=Homo sapiens OX=9606 GN=CFL1 PE=1 SV=3	0	13.573	19	3	17	3	166	18.5	8.09	CFL1
High	P08123	Collagen alpha-2(I) chain OS=Homo sapiens OX=9606 GN=COL1A2 PE=1 SV=7	0	13.511	2	2	4	2	1366	129.2	8.95	COL1A2
High	P18065	Insulin-like growth factor-binding protein 2 OS=Homo sapiens OX=9606 GN=IGFBP2 PE=1 SV=2	0	13.449	9	3	35	3	325	34.8	7.5	IGFBP2
High	A0A075B6R2	Immunoglobulin heavy variable 4-4 OS=Homo sapiens OX=9606 GN=IGHV4-4 PE=3 SV=2	0	13.426	20	2	27	1	117	12.8	9.6	IGHV4-4
High	A0A075B6K4	Immunoglobulin lambda variable 3-10 OS=Homo sapiens OX=9606 GN=IGLV3-10 PE=3 SV=2	0	13.421	35	4	54	4	115	12.4	4.83	IGLV3-10
High	Q2M2I5	Keratin, type I cytoskeletal 24 OS=Homo sapiens OX=9606 GN=KRT24 PE=1 SV=1	0	13.359	6	4	193	1	525	55.1	4.96	KRT24
High	Q14574	Desmocollin-3 OS=Homo sapiens OX=9606 GN=DSC3 PE=1 SV=3	0	13.291	4	3	30	3	896	99.9	6.1	DSC3
High	P55290	Cadherin-13 OS=Homo sapiens OX=9606 GN=CDH13 PE=1 SV=1	0	13.044	4	2	32	2	713	78.2	4.98	CDH13
High	P04439	HLA class I histocompatibility antigen, A alpha chain OS=Homo sapiens OX=9606 GN=HLA-A PE=1 SV=2	0	12.951	10	3	26	2	365	40.8	6	HLA-A
High	P30043	Flavin reductase (NADPH) OS=Homo sapiens OX=9606 GN=BLVRB PE=1 SV=3	0	12.921	12	2	42	2	206	22.1	7.65	BLVRB
High	P01700	Immunoglobulin lambda variable 1-47 OS=Homo sapiens OX=9606 GN=IGLV1-47 PE=1 SV=2	0	12.799	25	2	76	2	117	12.3	5.91	IGLV1-47
High	P23083	Immunoglobulin heavy variable 1-2 OS=Homo sapiens OX=9606 GN=IGHV1-2 PE=1 SV=2	0	12.64	21	2	30	1	117	13.1	9.13	IGHV1-2
High	P02655	Apolipoprotein C-II OS=Homo sapiens OX=9606 GN=APOC2 PE=1 SV=1	0	12.556	29	3	93	3	101	11.3	4.72	APOC2
High	Q16853	Membrane primary amine oxidase OS=Homo sapiens OX=9606 GN=AOC3 PE=1 SV=3	0	12.526	5	4	38	4	763	84.6	6.52	AOC3
High	P41222	Prostaglandin-H2 D-isomerase OS=Homo sapiens OX=9606 GN=PTGDS PE=1 SV=1	0	12.524	12	2	53	2	190	21	7.8	PTGDS
High	P01593	Immunoglobulin kappa variable 1D-33 OS=Homo sapiens OX=9606 GN=IGKV1D-33 PE=1 SV=2	0	12.338	14	1	46	1	117	12.8	4.78	IGKV1D-33
High	P01706	Immunoglobulin lambda variable 2-11 OS=Homo sapiens OX=9606 GN=IGLV2-11 PE=1 SV=2	0	12.288	18	3	65	1	119	12.6	7.24	IGLV2-11
High	P13639	Elongation factor 2 OS=Homo sapiens OX=9606 GN=EEF2 PE=1 SV=4	0	12.233	4	4	17	4	858	95.3	6.83	EEF2
High	A0A0A0MS15	Immunoglobulin heavy variable 3-49 OS=Homo sapiens OX=9606 GN=IGHV3-49 PE=3 SV=1	0	12.207	26	3	22	2	119	13	8.62	IGHV3-49
High	Q9UNW1	Multiple inositol polyphosphate phosphatase 1 OS=Homo sapiens OX=9606 GN=MINPP1 PE=1 SV=1	0	12.095	9	4	32	4	487	55	7.81	MINPP1
High	Q9Y6Z7	Collectin-10 OS=Homo sapiens OX=9606 GN=COLEC10 PE=1 SV=2	0	12.095	9	2	68	2	277	30.7	7.33	COLEC10
High	Q14126	Desmoglein-2 OS=Homo sapiens OX=9606 GN=DSG2 PE=1 SV=2	0	12.033	3	3	27	3	1118	122.2	5.24	DSG2
High	Q9HCY8	Protein S100-A14 OS=Homo sapiens OX=9606 GN=S100A14 PE=1 SV=1	0	12.032	34	3	32	3	104	11.7	5.24	S100A14
High	O14786	Neuropilin-1 OS=Homo sapiens OX=9606 GN=NRP1 PE=1 SV=3	0	11.825	4	3	43	3	923	103.1	5.88	NRP1
High	A0A075B6S6	Immunoglobulin kappa variable 2D-30 OS=Homo sapiens OX=9606 GN=IGKV2D-30 PE=3 SV=1	0	11.519	20	2	44	1	120	13.2	7.99	IGKV2D-30
High	P49913	Cathelicidin antimicrobial peptide OS=Homo sapiens OX=9606 GN=CAMP PE=1 SV=1	0	11.504	24	4	37	4	170	19.3	9.41	CAMP
High	Q14515	SPARC-like protein 1 OS=Homo sapiens OX=9606 GN=SPARCL1 PE=1 SV=2	0	11.467	5	3	20	3	664	75.2	4.81	SPARCL1
High	Q15517	Corneodesmosin OS=Homo sapiens OX=9606 GN=CDSN PE=1 SV=3	0	11.383	7	3	53	3	529	51.5	8.35	CDSN
High	P14618	Pyruvate kinase PKM OS=Homo sapiens OX=9606 GN=PKM PE=1 SV=4	0	11.349	5	3	47	3	531	57.9	7.84	PKM
High	P31025	Lipocalin-1 OS=Homo sapiens OX=9606 GN=LCN1 PE=1 SV=1	0	11.186	13	2	80	2	176	19.2	5.58	LCN1
High	P05164	Myeloperoxidase OS=Homo sapiens OX=9606 GN=MPO PE=1 SV=1	0	11.158	4	3	38	3	745	83.8	8.97	MPO
High	Q7Z7G0	Target of Nesh-SH3 OS=Homo sapiens OX=9606 GN=ABI3BP PE=1 SV=2	0	11.155	4	4	38	4	1068	117.8	9.42	ABI3BP
High	P08238	Heat shock protein HSP 90-beta OS=Homo sapiens OX=9606 GN=HSP90AB1 PE=1 SV=4	0	11.149	5	3	14	2	724	83.2	5.03	HSP90AB1
High	P01718	Immunoglobulin lambda variable 3-27 OS=Homo sapiens OX=9606 GN=IGLV3-27 PE=1 SV=2	0	10.975	24	2	40	2	113	12.2	5.01	IGLV3-27
High	A0A0B4J2D9	Immunoglobulin kappa variable 1D-13 OS=Homo sapiens OX=9606 GN=IGKV1D-13 PE=3 SV=1	0	10.939	14	1	12	1	117	12.6	7.84	IGKV1D-13
High	Q86UD1	Out at first protein homolog OS=Homo sapiens OX=9606 GN=OAF PE=2 SV=1	0	10.863	11	3	47	3	273	30.7	6.84	OAF
High	P04430	Immunoglobulin kappa variable 1-16 OS=Homo sapiens OX=9606 GN=IGKV1-16 PE=1 SV=2	0	10.826	14	1	26	1	117	12.6	8.16	IGKV1-16
High	A0A075B6I0	Immunoglobulin lambda variable 8-61 OS=Homo sapiens OX=9606 GN=IGLV8-61 PE=3 SV=7	0	10.766	20	3	38	3	122	12.8	4.55	IGLV8-61
High	P54108	Cysteine-rich secretory protein 3 OS=Homo sapiens OX=9606 GN=CRISP3 PE=1 SV=1	0	10.716	11	3	48	3	245	27.6	7.8	CRISP3
High	P69891	Hemoglobin subunit gamma-1 OS=Homo sapiens OX=9606 GN=HBG1 PE=1 SV=2	0	10.668	22	3	12	2	147	16.1	7.2	HBG1
High	P01703	Immunoglobulin lambda variable 1-40 OS=Homo sapiens OX=9606 GN=IGLV1-40 PE=1 SV=2	0	10.439	39	2	14	2	118	12.3	5.74	IGLV1-40
High	P60900	Proteasome subunit alpha type-6 OS=Homo sapiens OX=9606 GN=PSMA6 PE=1 SV=1	0	10.42	10	2	22	2	246	27.4	6.76	PSMA6
High	Q13790	Apolipoprotein F OS=Homo sapiens OX=9606 GN=APOF PE=1 SV=2	0	10.418	8	2	37	2	326	35.4	5.64	APOF
High	Q15063	Periostin OS=Homo sapiens OX=9606 GN=POSTN PE=1 SV=2	0	10.375	5	4	12	4	836	93.3	7.53	POSTN
High	A0A0J9YXX1	Immunoglobulin heavy variable 5-10-1 OS=Homo sapiens OX=9606 GN=IGHV5-10-1 PE=3 SV=1	0	10.375	36	3	21	2	117	12.8	8.28	IGHV5-10-1
High	P01033	Metalloproteinase inhibitor 1 OS=Homo sapiens OX=9606 GN=TIMP1 PE=1 SV=1	0	10.049	11	2	40	2	207	23.2	8.1	TIMP1
High	Q9GZZ8	Extracellular glycoprotein lacritin OS=Homo sapiens OX=9606 GN=LACRT PE=1 SV=1	0	10.009	17	2	26	2	138	14.2	5.5	LACRT
High	P11279	Lysosome-associated membrane glycoprotein 1 OS=Homo sapiens OX=9606 GN=LAMP1 PE=1 SV=3	0	10.006	6	3	36	3	417	44.9	8.75	LAMP1
High	Q01469	Fatty acid-binding protein 5 OS=Homo sapiens OX=9606 GN=FABP5 PE=1 SV=3	0	9.975	20	3	67	3	135	15.2	7.01	FABP5
High	Q76LX8	A disintegrin and metalloproteinase with thrombospondin motifs 13 OS=Homo sapiens OX=9606 GN=ADAMTS13 PE=1 SV=1	0	9.968	2	2	18	2	1427	153.5	7.17	ADAMTS13
High	P00491	Purine nucleoside phosphorylase OS=Homo sapiens OX=9606 GN=PNP PE=1 SV=2	0	9.9	8	2	6	2	289	32.1	6.95	PNP
High	Q9NZK5	Adenosine deaminase 2 OS=Homo sapiens OX=9606 GN=ADA2 PE=1 SV=2	0	9.517	4	2	12	2	511	58.9	7.91	ADA2
High	P24821	Tenascin OS=Homo sapiens OX=9606 GN=TNC PE=1 SV=3	0	9.508	1	3	26	3	2201	240.7	4.89	TNC
High	P06753	Tropomyosin alpha-3 chain OS=Homo sapiens OX=9606 GN=TPM3 PE=1 SV=2	0	9.508	8	2	28	1	285	32.9	4.72	TPM3
High	A0A0C4DH43	Immunoglobulin heavy variable 2-70D OS=Homo sapiens OX=9606 GN=IGHV2-70D PE=3 SV=1	0	9.067	18	3	40	3	119	13.3	8.29	IGHV2-70D
High	P10124	Serglycin OS=Homo sapiens OX=9606 GN=SRGN PE=1 SV=3	0	9.024	8	1	24	1	158	17.6	4.96	SRGN
High	Q16777	Histone H2A type 2-C OS=Homo sapiens OX=9606 GN=H2AC20 PE=1 SV=4	0	8.93	18	3	35	3	129	14	10.9	H2AC20
High	Q14766	Latent-transforming growth factor beta-binding protein 1 OS=Homo sapiens OX=9606 GN=LTBP1 PE=1 SV=4	0	8.915	2	3	15	3	1721	186.7	5.96	LTBP1
High	A0A0C4DH36	Probable non-functional immunoglobulin heavy variable 3-38 OS=Homo sapiens OX=9606 GN=IGHV3-38 PE=1 SV=1	0	8.853	9	1	14	1	116	12.8	9.25	IGHV3-38
High	Q16706	Alpha-mannosidase 2 OS=Homo sapiens OX=9606 GN=MAN2A1 PE=1 SV=2	0	8.735	2	2	4	2	1144	131.1	7.58	MAN2A1
High	Q99784	Noelin OS=Homo sapiens OX=9606 GN=OLFM1 PE=1 SV=4	0	8.465	4	2	49	2	485	55.3	6.95	OLFM1
High	P01889	HLA class I histocompatibility antigen, B alpha chain OS=Homo sapiens OX=9606 GN=HLA-B PE=1 SV=3	0	8.455	6	2	8	1	362	40.4	5.85	HLA-B
High	P12273	Prolactin-inducible protein OS=Homo sapiens OX=9606 GN=PIP PE=1 SV=1	0	8.4	18	2	31	2	146	16.6	8.05	PIP
High	P01601	Immunoglobulin kappa variable 1D-16 OS=Homo sapiens OX=9606 GN=IGKV1D-16 PE=3 SV=2	0	8.38	14	1	12	1	117	12.7	7.74	IGKV1D-16
High	A0A075B6H9	Immunoglobulin lambda variable 4-69 OS=Homo sapiens OX=9606 GN=IGLV4-69 PE=1 SV=1	0	8.311	14	2	18	2	119	12.8	6.51	IGLV4-69
High	P01709	Immunoglobulin lambda variable 2-8 OS=Homo sapiens OX=9606 GN=IGLV2-8 PE=1 SV=2	0	8.307	18	3	48	1	118	12.4	5.91	IGLV2-8
High	P01704	Immunoglobulin lambda variable 2-14 OS=Homo sapiens OX=9606 GN=IGLV2-14 PE=1 SV=2	0	8.238	13	1	28	1	120	12.6	6.49	IGLV2-14
High	A0A075B6J9	Immunoglobulin lambda variable 2-18 OS=Homo sapiens OX=9606 GN=IGLV2-18 PE=3 SV=2	0	8.165	25	2	18	2	118	12.4	4.82	IGLV2-18
High	A0A0C4DH35	Probable non-functional immunoglobulin heavy variable 3-35 OS=Homo sapiens OX=9606 GN=IGHV3-35 PE=1 SV=1	0	8.091	16	2	10	2	117	12.8	7.88	IGHV3-35
High	P67936	Tropomyosin alpha-4 chain OS=Homo sapiens OX=9606 GN=TPM4 PE=1 SV=3	0	8.047	8	2	20	1	248	28.5	4.69	TPM4
High	P98160	Basement membrane-specific heparan sulfate proteoglycan core protein OS=Homo sapiens OX=9606 GN=HSPG2 PE=1 SV=4	0	7.971	1	3	43	3	4391	468.5	6.51	HSPG2
High	P15151	Poliovirus receptor OS=Homo sapiens OX=9606 GN=PVR PE=1 SV=2	0	7.951	6	2	50	2	417	45.3	6.52	PVR
High	P07333	Macrophage colony-stimulating factor 1 receptor OS=Homo sapiens OX=9606 GN=CSF1R PE=1 SV=2	0	7.95	1	1	32	1	972	107.9	6.37	CSF1R
High	P59665	Neutrophil defensin 1 OS=Homo sapiens OX=9606 GN=DEFA1 PE=1 SV=1	0	7.821	19	2	74	2	94	10.2	6.99	DEFA1; DEFA1B
High	A0A0C4DH34	Immunoglobulin heavy variable 4-28 OS=Homo sapiens OX=9606 GN=IGHV4-28 PE=3 SV=1	0	7.744	8	1	43	1	117	13.1	9.29	IGHV4-28
High	P14543	Nidogen-1 OS=Homo sapiens OX=9606 GN=NID1 PE=1 SV=3	0	7.632	2	2	12	2	1247	136.3	5.29	NID1
High	P22897	Macrophage mannose receptor 1 OS=Homo sapiens OX=9606 GN=MRC1 PE=1 SV=1	0	7.505	2	3	15	3	1456	165.9	6.54	MRC1
High	P08670	Vimentin OS=Homo sapiens OX=9606 GN=VIM PE=1 SV=4	0	7.49	5	3	52	1	466	53.6	5.12	VIM
High	P37837	Transaldolase OS=Homo sapiens OX=9606 GN=TALDO1 PE=1 SV=2	0	7.461	6	2	11	2	337	37.5	6.81	TALDO1
High	Q9Y4L1	Hypoxia up-regulated protein 1 OS=Homo sapiens OX=9606 GN=HYOU1 PE=1 SV=1	0	7.421	2	2	8	2	999	111.3	5.22	HYOU1
High	P16930	Fumarylacetoacetase OS=Homo sapiens OX=9606 GN=FAH PE=1 SV=2	0	7.42	7	3	31	3	419	46.3	6.95	FAH
High	P10721	Mast/stem cell growth factor receptor Kit OS=Homo sapiens OX=9606 GN=KIT PE=1 SV=1	0	7.324	2	2	18	2	976	109.8	6.98	KIT
High	P02689	Myelin P2 protein OS=Homo sapiens OX=9606 GN=PMP2 PE=1 SV=3	0	7.323	9	1	2	1	132	14.9	9.83	PMP2
High	P10619	Lysosomal protective protein OS=Homo sapiens OX=9606 GN=CTSA PE=1 SV=2	0	7.261	3	1	12	1	480	54.4	6.61	CTSA
High	P11055	Myosin-3 OS=Homo sapiens OX=9606 GN=MYH3 PE=1 SV=3	0	7.212	1	2	4	2	1940	223.8	5.81	MYH3
High	A0A075B6I4	Immunoglobulin lambda variable 10-54 OS=Homo sapiens OX=9606 GN=IGLV10-54 PE=3 SV=1	0	7.167	9	1	8	1	117	12.4	8.03	IGLV10-54
High	P00325	All-trans-retinol dehydrogenase [NAD(+)] ADH1B OS=Homo sapiens OX=9606 GN=ADH1B PE=1 SV=2	0	7.097	8	3	6	3	375	39.8	8.29	ADH1B
High	P25788	Proteasome subunit alpha type-3 OS=Homo sapiens OX=9606 GN=PSMA3 PE=1 SV=2	0	7.074	7	2	20	2	255	28.4	5.33	PSMA3
High	Q13822	Ectonucleotide pyrophosphatase/phosphodiesterase family member 2 OS=Homo sapiens OX=9606 GN=ENPP2 PE=1 SV=3	0	7.073	2	2	28	2	863	98.9	7.37	ENPP2
High	P04211	Immunoglobulin lambda variable 7-43 OS=Homo sapiens OX=9606 GN=IGLV7-43 PE=3 SV=2	0	7.056	15	2	48	1	117	12.4	7.03	IGLV7-43
High	P28072	Proteasome subunit beta type-6 OS=Homo sapiens OX=9606 GN=PSMB6 PE=1 SV=4	0	7.012	9	2	28	2	239	25.3	4.92	PSMB6
High	P23284	Peptidyl-prolyl cis-trans isomerase B OS=Homo sapiens OX=9606 GN=PPIB PE=1 SV=2	0	6.98	6	1	7	1	216	23.7	9.41	PPIB
High	Q9H8L6	Multimerin-2 OS=Homo sapiens OX=9606 GN=MMRN2 PE=1 SV=2	0	6.884	2	2	45	2	949	104.3	5.86	MMRN2
High	P01705	Immunoglobulin lambda variable 2-23 OS=Homo sapiens OX=9606 GN=IGLV2-23 PE=1 SV=2	0	6.863	7	1	11	1	113	11.9	5.91	IGLV2-23
High	A0A0B4J1U7	Immunoglobulin heavy variable 6-1 OS=Homo sapiens OX=9606 GN=IGHV6-1 PE=3 SV=1	0	6.852	16	2	26	2	121	13.5	9.2	IGHV6-1
High	P39060	Collagen alpha-1(XVIII) chain OS=Homo sapiens OX=9606 GN=COL18A1 PE=1 SV=5	0	6.834	1	1	11	1	1754	178.1	6.01	COL18A1
High	Q9ULI3	Protein HEG homolog 1 OS=Homo sapiens OX=9606 GN=HEG1 PE=1 SV=3	0	6.765	2	3	52	3	1381	147.4	6.18	HEG1
High	Q8IZF2	Adhesion G protein-coupled receptor F5 OS=Homo sapiens OX=9606 GN=ADGRF5 PE=1 SV=3	0	6.758	2	2	6	2	1346	149.4	6.65	ADGRF5
High	P17900	Ganglioside GM2 activator OS=Homo sapiens OX=9606 GN=GM2A PE=1 SV=4	0	6.744	9	2	10	2	193	20.8	5.31	GM2A
High	P29401	Transketolase OS=Homo sapiens OX=9606 GN=TKT PE=1 SV=3	0	6.684	3	2	9	2	623	67.8	7.66	TKT
High	P23490	Loricrin OS=Homo sapiens OX=9606 GN=LORICRIN PE=1 SV=2	0	6.674	7	2	12	2	312	25.7	8.09	LORICRIN
High	A0A075B6I9	Immunoglobulin lambda variable 7-46 OS=Homo sapiens OX=9606 GN=IGLV7-46 PE=3 SV=4	0	6.635	15	2	44	1	117	12.5	7.2	IGLV7-46
High	P01602	Immunoglobulin kappa variable 1-5 OS=Homo sapiens OX=9606 GN=IGKV1-5 PE=1 SV=2	0	6.549	9	1	38	1	117	12.8	8.28	IGKV1-5
High	P04080	Cystatin-B OS=Homo sapiens OX=9606 GN=CSTB PE=1 SV=2	0	6.46	12	1	4	1	98	11.1	7.56	CSTB
High	Q15828	Cystatin-M OS=Homo sapiens OX=9606 GN=CST6 PE=1 SV=1	0	6.425	14	2	14	2	149	16.5	8.09	CST6
High	O14818	Proteasome subunit alpha type-7 OS=Homo sapiens OX=9606 GN=PSMA7 PE=1 SV=1	0	6.392	8	2	20	2	248	27.9	8.46	PSMA7
High	Q9H4G4	Golgi-associated plant pathogenesis-related protein 1 OS=Homo sapiens OX=9606 GN=GLIPR2 PE=1 SV=3	0	6.12	17	2	10	2	154	17.2	9.41	GLIPR2
High	P61204	ADP-ribosylation factor 3 OS=Homo sapiens OX=9606 GN=ARF3 PE=1 SV=2	0	6.06	10	2	8	2	181	20.6	7.43	ARF3
High	Q5T750	Skin-specific protein 32 OS=Homo sapiens OX=9606 GN=XP32 PE=1 SV=1	0	6.005	8	2	50	2	250	26.2	7.97	XP32
High	P60174	Triosephosphate isomerase OS=Homo sapiens OX=9606 GN=TPI1 PE=1 SV=4	0	5.927	5	1	31	1	249	26.7	6.9	TPI1
High	P01833	Polymeric immunoglobulin receptor OS=Homo sapiens OX=9606 GN=PIGR PE=1 SV=4	0	5.68	2	2	8	2	764	83.2	5.74	PIGR
High	A0A0J9YX35	Immunoglobulin heavy variable 3-64D OS=Homo sapiens OX=9606 GN=IGHV3-64D PE=3 SV=1	0	5.621	9	1	31	1	117	12.8	7.85	IGHV3-64D
High	P13598	Intercellular adhesion molecule 2 OS=Homo sapiens OX=9606 GN=ICAM2 PE=1 SV=2	0	5.593	4	1	33	1	275	30.6	7.43	ICAM2
High	P05783	Keratin, type I cytoskeletal 18 OS=Homo sapiens OX=9606 GN=KRT18 PE=1 SV=2	0	5.412	4	2	121	1	430	48	5.45	KRT18
High	O75874	Isocitrate dehydrogenase [NADP] cytoplasmic OS=Homo sapiens OX=9606 GN=IDH1 PE=1 SV=2	0	5.271	3	1	4	1	414	46.6	7.01	IDH1
High	A0A075B6Q5	Immunoglobulin heavy variable 3-64 OS=Homo sapiens OX=9606 GN=IGHV3-64 PE=3 SV=1	0	5.245	9	1	10	1	118	12.9	7.85	IGHV3-64
High	Q01459	Di-N-acetylchitobiase OS=Homo sapiens OX=9606 GN=CTBS PE=1 SV=1	0	5.18	4	2	42	2	385	43.7	6.64	CTBS
High	Q9UGM3	Deleted in malignant brain tumors 1 protein OS=Homo sapiens OX=9606 GN=DMBT1 PE=1 SV=2	0	5.075	7	1	2	1	2413	260.6	5.44	DMBT1
High	P02452	Collagen alpha-1(I) chain OS=Homo sapiens OX=9606 GN=COL1A1 PE=1 SV=5	0	5.073	2	2	4	2	1464	138.9	5.8
High	Q9NPY3	Complement component C1q receptor OS=Homo sapiens OX=9606 GN=CD93 PE=1 SV=3	0	4.944	3	2	6	2	652	68.5	5.44	CD93
High	P08514	Integrin alpha-IIb OS=Homo sapiens OX=9606 GN=ITGA2B PE=1 SV=3	0	4.897	2	2	8	2	1039	113.3	5.38	ITGA2B
High	P00558	Phosphoglycerate kinase 1 OS=Homo sapiens OX=9606 GN=PGK1 PE=1 SV=3	0	4.875	5	2	7	2	417	44.6	8.1	PGK1
High	P23141	Liver carboxylesterase 1 OS=Homo sapiens OX=9606 GN=CES1 PE=1 SV=2	0	4.746	4	2	6	2	567	62.5	6.6	CES1
High	P02461	Collagen alpha-1(III) chain OS=Homo sapiens OX=9606 GN=COL3A1 PE=1 SV=4	0	4.696	1	1	2	1	1466	138.5	6.61	COL3A1
High	Q12864	Cadherin-17 OS=Homo sapiens OX=9606 GN=CDH17 PE=1 SV=3	0	4.664	2	2	4	2	832	92.2	5.14	CDH17
High	P25786	Proteasome subunit alpha type-1 OS=Homo sapiens OX=9606 GN=PSMA1 PE=1 SV=1	0	4.602	7	2	21	2	263	29.5	6.61	PSMA1
High	P07384	Calpain-1 catalytic subunit OS=Homo sapiens OX=9606 GN=CAPN1 PE=1 SV=1	0	4.522	3	2	15	2	714	81.8	5.67	CAPN1
High	P05121	Plasminogen activator inhibitor 1 OS=Homo sapiens OX=9606 GN=SERPINE1 PE=1 SV=1	0	4.502	2	1	16	1	402	45	7.2	SERPINE1
High	Q9H299	SH3 domain-binding glutamic acid-rich-like protein 3 OS=Homo sapiens OX=9606 GN=SH3BGRL3 PE=1 SV=1	0	4.452	11	1	14	1	93	10.4	4.93	SH3BGRL3
High	Q71U36	Tubulin alpha-1A chain OS=Homo sapiens OX=9606 GN=TUBA1A PE=1 SV=1	0	4.451	4	2	4	2	451	50.1	5.06	TUBA1A
High	P20848	Putative alpha-1-antitrypsin-related protein OS=Homo sapiens OX=9606 GN=SERPINA2 PE=1 SV=1	0	4.368	3	2	99	1	420	47.9	7.9	SERPINA2
High	A0A0B4J1V2	Immunoglobulin heavy variable 2-26 OS=Homo sapiens OX=9606 GN=IGHV2-26 PE=3 SV=1	0	4.34	12	2	19	2	119	13.2	8.29	IGHV2-26
High	P35579	Myosin-9 OS=Homo sapiens OX=9606 GN=MYH9 PE=1 SV=4	0	4.321	1	2	4	2	1960	226.4	5.6	MYH9
High	Q9BTY2	Plasma alpha-L-fucosidase OS=Homo sapiens OX=9606 GN=FUCA2 PE=1 SV=2	0	4.298	4	2	10	2	467	54	6.25	FUCA2
High	P35555	Fibrillin-1 OS=Homo sapiens OX=9606 GN=FBN1 PE=1 SV=4	0	4.29	1	2	4	2	2871	312.1	4.93	FBN1
High	Q8NBJ4	Golgi membrane protein 1 OS=Homo sapiens OX=9606 GN=GOLM1 PE=1 SV=1	0	4.277	4	2	5	2	401	45.3	4.97	GOLM1
High	Q9UI42	Carboxypeptidase A4 OS=Homo sapiens OX=9606 GN=CPA4 PE=1 SV=2	0	4.244	2	1	12	1	421	47.3	6.7	CPA4
High	P23470	Receptor-type tyrosine-protein phosphatase gamma OS=Homo sapiens OX=9606 GN=PTPRG PE=1 SV=4	0	4.154	1	1	18	1	1445	161.9	6.42	PTPRG
High	P25789	Proteasome subunit alpha type-4 OS=Homo sapiens OX=9606 GN=PSMA4 PE=1 SV=1	0	4.125	6	2	7	2	261	29.5	7.72	PSMA4
High	P01714	Immunoglobulin lambda variable 3-19 OS=Homo sapiens OX=9606 GN=IGLV3-19 PE=1 SV=2	0	4.041	8	1	34	1	112	12	4.96	IGLV3-19
High	Q07954	Prolow-density lipoprotein receptor-related protein 1 OS=Homo sapiens OX=9606 GN=LRP1 PE=1 SV=2	0	4.028	0	1	4	1	4544	504.3	5.39	LRP1
High	Q9H1E1	Ribonuclease 7 OS=Homo sapiens OX=9606 GN=RNASE7 PE=1 SV=2	0.003	3.874	9	1	2	1	156	17.4	9.69	RNASE7
High	P05120	Plasminogen activator inhibitor 2 OS=Homo sapiens OX=9606 GN=SERPINB2 PE=1 SV=2	0.003	3.848	2	1	3	1	415	46.6	5.63	SERPINB2
High	P16109	P-selectin OS=Homo sapiens OX=9606 GN=SELP PE=1 SV=3	0.003	3.744	1	1	2	1	830	90.8	6.6	SELP
High	P13473	Lysosome-associated membrane glycoprotein 2 OS=Homo sapiens OX=9606 GN=LAMP2 PE=1 SV=2	0.003	3.711	2	1	32	1	410	44.9	5.63	LAMP2
High	Q99453	Paired mesoderm homeobox protein 2B OS=Homo sapiens OX=9606 GN=PHOX2B PE=1 SV=2	0.003	3.69	5	1	27	1	314	31.6	8.84	PHOX2B
High	Q13510	Acid ceramidase OS=Homo sapiens OX=9606 GN=ASAH1 PE=1 SV=5	0.003	3.686	3	1	4	1	395	44.6	7.62	ASAH1
High	Q9H4A9	Dipeptidase 2 OS=Homo sapiens OX=9606 GN=DPEP2 PE=1 SV=3	0.003	3.604	2	1	4	1	486	53.3	6.54	DPEP2
High	Q5T5S1	Coiled-coil domain-containing protein 183 OS=Homo sapiens OX=9606 GN=CCDC183 PE=2 SV=3	0.005	3.507	2	1	38	1	534	62.6	8.79	CCDC183
High	P06703	Protein S100-A6 OS=Homo sapiens OX=9606 GN=S100A6 PE=1 SV=1	0.005	3.446	9	1	16	1	90	10.2	5.48	S100A6
High	A6NK58	Putative lipoyltransferase 2, mitochondrial OS=Homo sapiens OX=9606 GN=LIPT2 PE=1 SV=1	0.005	3.429	9	1	1	1	231	25.2	8.27	LIPT2
High	Q16778	Histone H2B type 2-E OS=Homo sapiens OX=9606 GN=H2BC21 PE=1 SV=3	0.005	3.411	7	1	30	1	126	13.9	10.32	H2BC21
High	P12814	Alpha-actinin-1 OS=Homo sapiens OX=9606 GN=ACTN1 PE=1 SV=2	0.004	3.404	1	1	2	1	892	103	5.41	ACTN1
High	P15086	Carboxypeptidase B OS=Homo sapiens OX=9606 GN=CPB1 PE=1 SV=4	0.004	3.367	2	1	2	1	417	47.3	6.61	CPB1
High	O76096	Cystatin-F OS=Homo sapiens OX=9606 GN=CST7 PE=1 SV=1	0.004	3.352	8	1	2	1	145	16.4	8.48	CST7
High	Q9UJJ9	N-acetylglucosamine-1-phosphotransferase subunit gamma OS=Homo sapiens OX=9606 GN=GNPTG PE=1 SV=1	0.004	3.342	3	1	18	1	305	34	6.95	GNPTG
High	Q6P4A8	Phospholipase B-like 1 OS=Homo sapiens OX=9606 GN=PLBD1 PE=1 SV=2	0.004	3.306	2	1	2	1	553	63.2	9.06	PLBD1
High	P02730	Band 3 anion transport protein OS=Homo sapiens OX=9606 GN=SLC4A1 PE=1 SV=3	0.004	3.236	1	1	4	1	911	101.7	5.19	SLC4A1
High	Q9UBX7	Kallikrein-11 OS=Homo sapiens OX=9606 GN=KLK11 PE=1 SV=2	0.004	3.223	2	1	125	1	282	31	8.94	KLK11
High	Q9BXP8	Pappalysin-2 OS=Homo sapiens OX=9606 GN=PAPPA2 PE=1 SV=4	0.004	3.207	1	1	10	1	1791	198.4	5.47	PAPPA2
High	A0A075B6I1	Immunoglobulin lambda variable 4-60 OS=Homo sapiens OX=9606 GN=IGLV4-60 PE=3 SV=1	0.004	3.161	8	1	14	1	120	13	6.25	IGLV4-60
High	F2Z333	Fibronectin type III domain-containing protein 10 OS=Homo sapiens OX=9606 GN=FNDC10 PE=3 SV=1	0.004	3.147	4	1	6	1	226	24.2	8.69	FNDC10
High	P27797	Calreticulin OS=Homo sapiens OX=9606 GN=CALR PE=1 SV=1	0.004	3.124	3	1	10	1	417	48.1	4.44	CALR
High	Q9BUN1	Protein MENT OS=Homo sapiens OX=9606 GN=MENT PE=1 SV=1	0.004	3.122	2	1	34	1	341	36.7	8.59	MENT
High	P24592	Insulin-like growth factor-binding protein 6 OS=Homo sapiens OX=9606 GN=IGFBP6 PE=1 SV=1	0.006	3.108	4	1	26	1	240	25.3	7.81	IGFBP6
High	P16402	Histone H1.3 OS=Homo sapiens OX=9606 GN=H1-3 PE=1 SV=2	0.006	3.1	4	1	2	1	221	22.3	11.02	H1-3
High	P07738	Bisphosphoglycerate mutase OS=Homo sapiens OX=9606 GN=BPGM PE=1 SV=2	0.006	3.057	5	1	2	1	259	30	6.54	BPGM
High	P08311	Cathepsin G OS=Homo sapiens OX=9606 GN=CTSG PE=1 SV=2	0.006	3.042	4	1	6	1	255	28.8	11.19	CTSG
High	Q14314	Fibroleukin OS=Homo sapiens OX=9606 GN=FGL2 PE=1 SV=1	0.006	3.024	2	1	2	1	439	50.2	7.39	FGL2
High	P02792	Ferritin light chain OS=Homo sapiens OX=9606 GN=FTL PE=1 SV=2	0.006	3.021	6	1	2	1	175	20	5.78	FTL
High	P06748	Nucleophosmin OS=Homo sapiens OX=9606 GN=NPM1 PE=1 SV=2	0.006	3.007	3	1	2	1	294	32.6	4.78	NPM1
High	O75556	Mammaglobin-B OS=Homo sapiens OX=9606 GN=SCGB2A1 PE=1 SV=1	0.007	2.988	8	1	2	1	95	10.9	5.78	SCGB2A1
High	P04179	Superoxide dismutase [Mn], mitochondrial OS=Homo sapiens OX=9606 GN=SOD2 PE=1 SV=3	0.008	2.961	6	1	4	1	222	24.7	8.25	SOD2
High	Q8TAQ9	SUN domain-containing protein 3 OS=Homo sapiens OX=9606 GN=SUN3 PE=1 SV=4	0.008	2.938	2	1	31	1	357	40.5	7.83	SUN3
Medium	P09668	Pro-cathepsin H OS=Homo sapiens OX=9606 GN=CTSH PE=1 SV=4	0.011	2.856	4	1	2	1	335	37.4	8.07	CTSH
Medium	O95969	Secretoglobin family 1D member 2 OS=Homo sapiens OX=9606 GN=SCGB1D2 PE=2 SV=1	0.011	2.85	10	1	12	1	90	9.9	8.25	SCGB1D2
Medium	O60494	Cubilin OS=Homo sapiens OX=9606 GN=CUBN PE=1 SV=5	0.011	2.832	0	1	8	1	3623	398.5	5.35	CUBN
Medium	Q86TJ2	Transcriptional adapter 2-beta OS=Homo sapiens OX=9606 GN=TADA2B PE=1 SV=2	0.013	2.76	2	1	9	1	420	48.4	7.83	TADA2B
Medium	P05556	Integrin beta-1 OS=Homo sapiens OX=9606 GN=ITGB1 PE=1 SV=2	0.013	2.759	1	1	2	1	798	88.4	5.39	ITGB1
Medium	Q8IW75	Serpin A12 OS=Homo sapiens OX=9606 GN=SERPINA12 PE=1 SV=1	0.012	2.75	2	1	2	1	414	47.1	9.29	SERPINA12
Medium	P48637	Glutathione synthetase OS=Homo sapiens OX=9606 GN=GSS PE=1 SV=1	0.012	2.73	2	1	8	1	474	52.4	5.92	GSS
Medium	P27482	Calmodulin-like protein 3 OS=Homo sapiens OX=9606 GN=CALML3 PE=1 SV=2	0.012	2.71	7	1	2	1	149	16.9	4.42	CALML3
Medium	A0A0A0MT89	Immunoglobulin kappa joining 1 OS=Homo sapiens OX=9606 GN=IGKJ1 PE=4 SV=2	0.012	2.706	67	1	5	1	12	1.4	8.84	IGKJ1
Medium	O14960	Leukocyte cell-derived chemotaxin-2 OS=Homo sapiens OX=9606 GN=LECT2 PE=1 SV=2	0.014	2.638	6	1	4	1	151	16.4	9.39	LECT2
Medium	A0A0G2JS06	Immunoglobulin lambda variable 5-39 OS=Homo sapiens OX=9606 GN=IGLV5-39 PE=3 SV=1	0.014	2.624	7	1	4	1	123	13.4	8.63	IGLV5-39
Medium	P49721	Proteasome subunit beta type-2 OS=Homo sapiens OX=9606 GN=PSMB2 PE=1 SV=1	0.019	2.608	5	1	4	1	201	22.8	7.02	PSMB2
Medium	A0A087WSX0	Immunoglobulin lambda variable 5-45 OS=Homo sapiens OX=9606 GN=IGLV5-45 PE=3 SV=1	0.019	2.607	14	1	2	1	123	13.2	7.2	IGLV5-45
Medium	Q96L50	Leucine-rich repeat protein 1 OS=Homo sapiens OX=9606 GN=LRR1 PE=1 SV=2	0.021	2.592	3	1	8	1	414	46.7	9.09	LRR1
Medium	P61026	Ras-related protein Rab-10 OS=Homo sapiens OX=9606 GN=RAB10 PE=1 SV=1	0.021	2.582	6	1	6	1	200	22.5	8.38	RAB10
Medium	Q15149	Plectin OS=Homo sapiens OX=9606 GN=PLEC PE=1 SV=3	0.02	2.577	0	1	15	1	4684	531.5	5.96	PLEC
Medium	P00390	Glutathione reductase, mitochondrial OS=Homo sapiens OX=9606 GN=GSR PE=1 SV=2	0.022	2.523	2	1	6	1	522	56.2	8.5	GSR
Medium	Q01518	Adenylyl cyclase-associated protein 1 OS=Homo sapiens OX=9606 GN=CAP1 PE=1 SV=5	0.022	2.523	2	1	2	1	475	51.9	8.06	CAP1
Medium	Q86U17	Serpin A11 OS=Homo sapiens OX=9606 GN=SERPINA11 PE=2 SV=2	0.022	2.519	3	1	14	1	422	47	7.68	SERPINA11
Medium	Q9Y490	Talin-1 OS=Homo sapiens OX=9606 GN=TLN1 PE=1 SV=3	0.024	2.502	0	1	2	1	2541	269.6	6.07	TLN1
Medium	Q9Y320	Thioredoxin-related transmembrane protein 2 OS=Homo sapiens OX=9606 GN=TMX2 PE=1 SV=1	0.024	2.489	5	1	8	1	296	34	8.69	TMX2
Medium	P28074	Proteasome subunit beta type-5 OS=Homo sapiens OX=9606 GN=PSMB5 PE=1 SV=3	0.024	2.483	4	1	4	1	263	28.5	6.92	PSMB5
Medium	Q9HBB8	Cadherin-related family member 5 OS=Homo sapiens OX=9606 GN=CDHR5 PE=1 SV=3	0.024	2.481	1	1	2	1	845	88.2	4.93	CDHR5
Medium	Q9UEW3	Macrophage receptor MARCO OS=Homo sapiens OX=9606 GN=MARCO PE=1 SV=1	0.025	2.467	2	1	4	1	520	52.6	8.78	MARCO
Medium	P29074	Tyrosine-protein phosphatase non-receptor type 4 OS=Homo sapiens OX=9606 GN=PTPN4 PE=1 SV=1	0.025	2.465	2	1	11	1	926	105.8	7.44	PTPN4
Medium	P15531	Nucleoside diphosphate kinase A OS=Homo sapiens OX=9606 GN=NME1 PE=1 SV=1	0.025	2.452	8	1	2	1	152	17.1	6.19	NME1
Medium	Q14956	Transmembrane glycoprotein NMB OS=Homo sapiens OX=9606 GN=GPNMB PE=1 SV=2	0.026	2.45	2	1	15	1	572	63.9	6.64	GPNMB
Medium	Q8WWM7	Ataxin-2-like protein OS=Homo sapiens OX=9606 GN=ATXN2L PE=1 SV=2	0.026	2.445	1	1	18	1	1075	113.3	8.59	ATXN2L
Medium	P61224	Ras-related protein Rap-1b OS=Homo sapiens OX=9606 GN=RAP1B PE=1 SV=1	0.027	2.437	6	1	2	1	184	20.8	5.78	RAP1B
Medium	Q03001	Dystonin OS=Homo sapiens OX=9606 GN=DST PE=1 SV=4	0.028	2.423	0	1	5	1	7570	860.1	5.25	DST
Medium	Q9BYJ1	Hydroperoxide isomerase ALOXE3 OS=Homo sapiens OX=9606 GN=ALOXE3 PE=1 SV=1	0.028	2.407	1	1	10	1	711	80.5	6.96	ALOXE3
Medium	P84243	Histone H3.3 OS=Homo sapiens OX=9606 GN=H3-3A PE=1 SV=2	0.028	2.403	5	1	26	1	136	15.3	11.27	H3-3A; H3-3B
Medium	P13727	Bone marrow proteoglycan OS=Homo sapiens OX=9606 GN=PRG2 PE=1 SV=2	0.028	2.398	4	1	20	1	222	25.2	6.76	PRG2
Medium	P52209	6-phosphogluconate dehydrogenase, decarboxylating OS=Homo sapiens OX=9606 GN=PGD PE=1 SV=3	0.028	2.384	2	1	4	1	483	53.1	7.23	PGD
Medium	Q13228	Methanethiol oxidase OS=Homo sapiens OX=9606 GN=SELENBP1 PE=1 SV=2	0.035	2.347	2	1	2	1	472	52.4	6.37	SELENBP1
Medium	Q96S96	Phosphatidylethanolamine-binding protein 4 OS=Homo sapiens OX=9606 GN=PEBP4 PE=1 SV=3	0.035	2.347	4	1	8	1	227	25.7	6.54	PEBP4
Medium	P25774	Cathepsin S OS=Homo sapiens OX=9606 GN=CTSS PE=1 SV=3	0.035	2.339	3	1	4	1	331	37.5	8.34	CTSS
Medium	O14732	Inositol monophosphatase 2 OS=Homo sapiens OX=9606 GN=IMPA2 PE=1 SV=1	0.039	2.313	4	1	2	1	288	31.3	6.61	IMPA2
Medium	P30041	Peroxiredoxin-6 OS=Homo sapiens OX=9606 GN=PRDX6 PE=1 SV=3	0.04	2.306	4	1	4	1	224	25	6.38	PRDX6
Medium	P58335	Anthrax toxin receptor 2 OS=Homo sapiens OX=9606 GN=ANTXR2 PE=1 SV=5	0.04	2.303	2	1	2	1	489	53.6	7.46	ANTXR2
Medium	P0DTE1	Probable non-functional immunoglobulin heavy variable 3-38-3 OS=Homo sapiens OX=9606 GN=IGHV3-38-3 PE=1 SV=1	0.041	2.285	10	1	8	1	115	12.7	9.25	IGHV3-38-3
Medium	P07858	Cathepsin B OS=Homo sapiens OX=9606 GN=CTSB PE=1 SV=3	0.045	2.281	2	1	6	1	339	37.8	6.3	CTSB
Medium	P17174	Aspartate aminotransferase, cytoplasmic OS=Homo sapiens OX=9606 GN=GOT1 PE=1 SV=3	0.046	2.273	3	1	4	1	413	46.2	7.01	GOT1
Medium	P14735	Insulin-degrading enzyme OS=Homo sapiens OX=9606 GN=IDE PE=1 SV=4	0.047	2.261	1	1	2	1	1019	117.9	6.61	IDE
Medium	Q5SRE5	Nucleoporin NUP188 OS=Homo sapiens OX=9606 GN=NUP188 PE=1 SV=1	0.047	2.259	0	1	21	1	1749	195.9	6.73	NUP188
Medium	Q96MM6	Heat shock 70 kDa protein 12B OS=Homo sapiens OX=9606 GN=HSPA12B PE=1 SV=2	0.048	2.257	3	1	1	1	686	75.6	8.53	HSPA12B
Low	O75746	Calcium-binding mitochondrial carrier protein Aralar1 OS=Homo sapiens OX=9606 GN=SLC25A12 PE=1 SV=2	0.05	2.234	2	1	3	1	678	74.7	8.38	SLC25A12
Low	Q66K66	Transmembrane protein 198 OS=Homo sapiens OX=9606 GN=TMEM198 PE=1 SV=1	0.05	2.233	3	1	17	1	360	39.4	9.92	TMEM198
Low	O94911	ABC-type organic anion transporter ABCA8 OS=Homo sapiens OX=9606 GN=ABCA8 PE=1 SV=4	0.05	2.232	2	1	1	1	1621	183.6	7.25	ABCA8
Low	P07911	Uromodulin OS=Homo sapiens OX=9606 GN=UMOD PE=1 SV=1	0.05	2.227	1	1	2	1	640	69.7	5.24	UMOD
Low	Q9Y251	Heparanase OS=Homo sapiens OX=9606 GN=HPSE PE=1 SV=2	0.052	2.221	2	1	5	1	543	61.1	9.28	HPSE
Low	O00602	Ficolin-1 OS=Homo sapiens OX=9606 GN=FCN1 PE=1 SV=2	0.052	2.22	4	1	2	1	326	35.1	6.86	FCN1
Low	Q8WZ75	Roundabout homolog 4 OS=Homo sapiens OX=9606 GN=ROBO4 PE=1 SV=1	0.052	2.219	1	1	4	1	1007	107.4	6.64	ROBO4
Low	P10809	60 kDa heat shock protein, mitochondrial OS=Homo sapiens OX=9606 GN=HSPD1 PE=1 SV=2	0.052	2.212	3	1	3	1	573	61	5.87	HSPD1
Low	Q9BY67	Cell adhesion molecule 1 OS=Homo sapiens OX=9606 GN=CADM1 PE=1 SV=2	0.052	2.208	2	1	2	1	442	48.5	5.07	CADM1
Low	P26038	Moesin OS=Homo sapiens OX=9606 GN=MSN PE=1 SV=3	0.052	2.202	2	1	2	1	577	67.8	6.4	MSN
Low	O00142	Thymidine kinase 2, mitochondrial OS=Homo sapiens OX=9606 GN=TK2 PE=1 SV=4	0.052	2.185	3	1	34	1	265	31	8.46	TK2
Low	P25815	Protein S100-P OS=Homo sapiens OX=9606 GN=S100P PE=1 SV=2	0.053	2.174	14	1	2	1	95	10.4	4.88	S100P
Low	P33402	Guanylate cyclase soluble subunit alpha-2 OS=Homo sapiens OX=9606 GN=GUCY1A2 PE=1 SV=1	0.053	2.164	2	1	2	1	732	81.7	7.66	GUCY1A2
Low	P31146	Coronin-1A OS=Homo sapiens OX=9606 GN=CORO1A PE=1 SV=4	0.053	2.162	2	1	2	1	461	51	6.68	CORO1A
Low	Q4L180	Filamin A-interacting protein 1-like OS=Homo sapiens OX=9606 GN=FILIP1L PE=1 SV=2	0.053	2.156	1	1	6	1	1135	130.3	6.57	FILIP1L
Low	A6NE01	Protein FAM186A OS=Homo sapiens OX=9606 GN=FAM186A PE=2 SV=3	0.055	2.149	1	1	1	1	2351	262.6	8.6	FAM186A
Low	Q9BYX2	TBC1 domain family member 2A OS=Homo sapiens OX=9606 GN=TBC1D2 PE=1 SV=3	0.055	2.13	1	1	41	1	928	105.3	6.58	TBC1D2
Low	Q99436	Proteasome subunit beta type-7 OS=Homo sapiens OX=9606 GN=PSMB7 PE=1 SV=1	0.055	2.117	3	1	8	1	277	29.9	7.68	PSMB7
Low	Q9P2E3	NFX1-type zinc finger-containing protein 1 OS=Homo sapiens OX=9606 GN=ZNFX1 PE=2 SV=2	0.055	2.107	2	1	1	1	1918	220.1	7.3	ZNFX1
Low	D6REC4	Cilia- and flagella-associated protein 99 OS=Homo sapiens OX=9606 GN=CFAP99 PE=3 SV=1	0.055	2.107	2	1	15	1	459	52.3	10.55
Low	Q99972	Myocilin OS=Homo sapiens OX=9606 GN=MYOC PE=1 SV=2	0.058	2.086	2	1	2	1	504	56.9	5.54	MYOC
Low	Q6PL18	ATPase family AAA domain-containing protein 2 OS=Homo sapiens OX=9606 GN=ATAD2 PE=1 SV=1	0.058	2.085	1	1	4	1	1390	158.5	6.32	ATAD2
Low	P08253	72 kDa type IV collagenase OS=Homo sapiens OX=9606 GN=MMP2 PE=1 SV=2	0.058	2.081	1	1	4	1	660	73.8	5.47	MMP2
Low	Q96FQ6	Protein S100-A16 OS=Homo sapiens OX=9606 GN=S100A16 PE=1 SV=1	0.058	2.081	12	1	2	1	103	11.8	6.79	S100A16
Low	Q4LDE5	Sushi, von Willebrand factor type A, EGF and pentraxin domain-containing protein 1 OS=Homo sapiens OX=9606 GN=SVEP1 PE=1 SV=3	0.059	2.064	0	1	2	1	3571	389.9	5.5	SVEP1
Low	Q99592	Zinc finger and BTB domain-containing protein 18 OS=Homo sapiens OX=9606 GN=ZBTB18 PE=1 SV=1	0.059	2.062	2	1	6	1	522	58.3	5.69	ZBTB18
Low	P07099	Epoxide hydrolase 1 OS=Homo sapiens OX=9606 GN=EPHX1 PE=1 SV=1	0.061	2.045	4	1	2	1	455	52.9	7.25	EPHX1
Low	Q86W24	NACHT, LRR and PYD domains-containing protein 14 OS=Homo sapiens OX=9606 GN=NLRP14 PE=1 SV=1	0.063	2.04	2	1	12	1	1093	124.7	6.61	NLRP14
Low	Q8NEM2	SHC SH2 domain-binding protein 1 OS=Homo sapiens OX=9606 GN=SHCBP1 PE=1 SV=3	0.062	2.035	4	1	1	1	672	75.6	4.75	SHCBP1
Low	Q9GZY0	Nuclear RNA export factor 2 OS=Homo sapiens OX=9606 GN=NXF2 PE=1 SV=1	0.062	2.034	4	1	2	1	626	71.6	7.64	NXF2; NXF2B
Low	Q86YW5	Trem-like transcript 1 protein OS=Homo sapiens OX=9606 GN=TREML1 PE=1 SV=2	0.065	2.023	2	1	26	1	311	32.7	6.05	TREML1
Low	Q9C0H9	SRC kinase signaling inhibitor 1 OS=Homo sapiens OX=9606 GN=SRCIN1 PE=1 SV=4	0.064	2.017	1	1	6	1	1183	127	9.38	SRCIN1
Low	A1L4H1	Soluble scavenger receptor cysteine-rich domain-containing protein SSC5D OS=Homo sapiens OX=9606 GN=SSC5D PE=1 SV=3	0.064	2.015	2	1	2	1	1573	165.6	6.13	SSC5D
Low	Q9H257	Caspase recruitment domain-containing protein 9 OS=Homo sapiens OX=9606 GN=CARD9 PE=1 SV=2	0.065	2.015	2	1	4	1	536	62.2	6.07	CARD9
Low	Q8WY91	Peroxynitrite isomerase THAP4 OS=Homo sapiens OX=9606 GN=THAP4 PE=1 SV=2	0.065	2.009	1	1	27	1	577	62.9	9.28	THAP4
Low	O75886	Signal transducing adapter molecule 2 OS=Homo sapiens OX=9606 GN=STAM2 PE=1 SV=1	0.065	1.997	3	1	1	1	525	58.1	5.07	STAM2
Low	Q8IUB2	WAP four-disulfide core domain protein 3 OS=Homo sapiens OX=9606 GN=WFDC3 PE=1 SV=1	0.065	1.995	4	1	4	1	231	24.7	7.34	WFDC3
Low	O75144	ICOS ligand OS=Homo sapiens OX=9606 GN=ICOSLG PE=1 SV=2	0.065	1.989	3	1	9	1	302	33.3	5.31	ICOSLG
Low	Q99435	Protein kinase C-binding protein NELL2 OS=Homo sapiens OX=9606 GN=NELL2 PE=1 SV=1	0.07	1.981	1	1	2	1	816	91.3	5.73	NELL2
Low	Q86SQ0	Pleckstrin homology-like domain family B member 2 OS=Homo sapiens OX=9606 GN=PHLDB2 PE=1 SV=2	0.071	1.978	1	1	3	1	1253	142.1	7.43	PHLDB2
Low	P07998	Ribonuclease pancreatic OS=Homo sapiens OX=9606 GN=RNASE1 PE=1 SV=4	0.071	1.97	4	1	2	1	156	17.6	8.79	RNASE1
Low	P32942	Intercellular adhesion molecule 3 OS=Homo sapiens OX=9606 GN=ICAM3 PE=1 SV=2	0.071	1.97	2	1	2	1	547	59.5	5.43	ICAM3
Low	P24593	Insulin-like growth factor-binding protein 5 OS=Homo sapiens OX=9606 GN=IGFBP5 PE=1 SV=1	0.071	1.969	3	1	2	1	272	30.6	8.21	IGFBP5
Low	Q05315	Galectin-10 OS=Homo sapiens OX=9606 GN=CLC PE=1 SV=3	0.072	1.96	5	1	2	1	142	16.4	7.37	CLC
Low	Q6UWR7	Glycerophosphocholine cholinephosphodiesterase ENPP6 OS=Homo sapiens OX=9606 GN=ENPP6 PE=1 SV=2	0.075	1.953	3	1	5	1	440	50.2	7.99	ENPP6
Low	P00709	Alpha-lactalbumin OS=Homo sapiens OX=9606 GN=LALBA PE=1 SV=1	0.075	1.947	6	1	8	1	142	16.2	5	LALBA
Low	P15882	N-chimaerin OS=Homo sapiens OX=9606 GN=CHN1 PE=1 SV=3	0.077	1.939	3	1	2	1	459	53.1	6.98	CHN1
Low	P06744	Glucose-6-phosphate isomerase OS=Homo sapiens OX=9606 GN=GPI PE=1 SV=4	0.077	1.938	1	1	2	1	558	63.1	8.32	GPI
