# Supplementary material for: Exploring Molecular Alterations in Breast Cancer Among Indian Women Using Label-Free Quantitative Serum Proteomics
Source: Biochem Res Int. 2024 Nov 28;2024:5584607. doi: 10.1155/bri/5584607 (PMC11847613; doi:10.1155/bri/5584607)
Supplement: Supporting Information 2 — SM 2: Supporting files. Supporting file S1: List of proteins identified by LC-MS/MS analysis. Supporting file S2: Differentially expressed proteins identified by volcano plot analysis. Supporting file S3: Full images for western blots presented in Figure 10. [file 5584607.f2.zip › SM 2_Supplementary file S2.xlsx]

## Sheet: BC vs Controls
Accession	Protein name	FC	log2(FC)	raw.pval
Q6UWP8	Suprabasin OS=Homo sapiens OX=9606 GN=SBSN PE=1 SV=2	15.743	3.9766	0.0019182
P22105	Tenascin-X OS=Homo sapiens OX=9606 GN=TNXB PE=1 SV=5	2.1887	1.1301	0.0062887
P03950	Angiogenin OS=Homo sapiens OX=9606 GN=ANG PE=1 SV=1	2.1019	1.0717	0.030066
P59665	Neutrophil defensin 1 OS=Homo sapiens OX=9606 GN=DEFA1 PE=1 SV=1	0.49353	-1.0188	0.03702
Q7Z3Y8	Keratin, type I cytoskeletal 27 OS=Homo sapiens OX=9606 GN=KRT27 PE=1 SV=2	0.48717	-1.0375	0.0089754
P80188	Neutrophil gelatinase-associated lipocalin OS=Homo sapiens OX=9606 GN=LCN2 PE=1 SV=2	0.48343	-1.0486	0.012244
P67936	Tropomyosin alpha-4 chain OS=Homo sapiens OX=9606 GN=TPM4 PE=1 SV=3	0.47168	-1.0841	0.0040977
P29401	Transketolase OS=Homo sapiens OX=9606 GN=TKT PE=1 SV=3	0.43887	-1.1881	0.0079331
P05164	Myeloperoxidase OS=Homo sapiens OX=9606 GN=MPO PE=1 SV=1	0.40197	-1.3148	0.02936
P61204	ADP-ribosylation factor 3 OS=Homo sapiens OX=9606 GN=ARF3 PE=1 SV=2	0.38389	-1.3812	0.0026388
P07737	Profilin-1 OS=Homo sapiens OX=9606 GN=PFN1 PE=1 SV=2	0.3593	-1.4767	0.00013932
P62328	Thymosin beta-4 OS=Homo sapiens OX=9606 GN=TMSB4X PE=1 SV=2	0.30531	-1.7117	0.0023335
P21333	Filamin-A OS=Homo sapiens OX=9606 GN=FLNA PE=1 SV=4	0.28995	-1.7861	0.0067518
Q9NQ79	Cartilage acidic protein 1 OS=Homo sapiens OX=9606 GN=CRTAC1 PE=1 SV=2	0.16475	-2.6017	0.0052264
P00558	Phosphoglycerate kinase 1 OS=Homo sapiens OX=9606 GN=PGK1 PE=1 SV=3	0.10842	-3.2053	7.56e-05

## Sheet: EBC vs Controls
Accession	Protein name	FC	log2(FC)	raw.pval
Q6UWP8	Suprabasin OS=Homo sapiens OX=9606 GN=SBSN PE=1 SV=2	14.394	3.8474	0.0098974
A0A0A0MS15	Immunoglobulin heavy variable 3-49 OS=Homo sapiens OX=9606 GN=IGHV3-49 PE=3 SV=1	6.8924	2.785	0.043649
A0A075B6Q5	Immunoglobulin heavy variable 3-64 OS=Homo sapiens OX=9606 GN=IGHV3-64 PE=3 SV=1	3.3443	1.7417	0.032975
P00491	Purine nucleoside phosphorylase OS=Homo sapiens OX=9606 GN=PNP PE=1 SV=2	3.332	1.7364	0.0067555
Q15113	Procollagen C-endopeptidase enhancer 1 OS=Homo sapiens OX=9606 GN=PCOLCE PE=1 SV=2	2.5436	1.3469	0.02239
Q9NZT1	Calmodulin-like protein 5 OS=Homo sapiens OX=9606 GN=CALML5 PE=1 SV=2	2.468	1.3034	0.024491
P14543	Nidogen-1 OS=Homo sapiens OX=9606 GN=NID1 PE=1 SV=3	2.2874	1.1937	0.034288
P27482	Calmodulin-like protein 3 OS=Homo sapiens OX=9606 GN=CALML3 PE=1 SV=2	2.2586	1.1754	0.0012489
Q9UEW3	Macrophage receptor MARCO OS=Homo sapiens OX=9606 GN=MARCO PE=1 SV=1	0.41674	-1.2628	0.036873
P67936	Tropomyosin alpha-4 chain OS=Homo sapiens OX=9606 GN=TPM4 PE=1 SV=3	0.40961	-1.2877	0.0041679
P61204	ADP-ribosylation factor 3 OS=Homo sapiens OX=9606 GN=ARF3 PE=1 SV=2	0.34017	-1.5557	0.010124
P07737	Profilin-1 OS=Homo sapiens OX=9606 GN=PFN1 PE=1 SV=2	0.32253	-1.6325	0.0036528
P62328	Thymosin beta-4 OS=Homo sapiens OX=9606 GN=TMSB4X PE=1 SV=2	0.22248	-2.1682	0.018707
P21333	Filamin-A OS=Homo sapiens OX=9606 GN=FLNA PE=1 SV=4	0.21816	-2.1965	0.04527
P00558	Phosphoglycerate kinase 1 OS=Homo sapiens OX=9606 GN=PGK1 PE=1 SV=3	0.15474	-2.6921	0.013027

## Sheet: LAB_V1 vs Controls
Accession		FC	log2(FC)	raw.pval
Q6UWP8	Suprabasin OS=Homo sapiens OX=9606 GN=SBSN PE=1 SV=2	14.88	3.8953	0.013902
Q13867	Bleomycin hydrolase OS=Homo sapiens OX=9606 GN=BLMH PE=1 SV=1	4.4415	2.151	0.029816
A0A075B6I0	Immunoglobulin lambda variable 8-61 OS=Homo sapiens OX=9606 GN=IGLV8-61 PE=3 SV=7	3.7497	1.9068	0.0014838
P03950	Angiogenin OS=Homo sapiens OX=9606 GN=ANG PE=1 SV=1	2.8058	1.4884	0.020207
P22105	Tenascin-X OS=Homo sapiens OX=9606 GN=TNXB PE=1 SV=5	2.4826	1.3118	0.030945
Q9UGM5	Fetuin-B OS=Homo sapiens OX=9606 GN=FETUB PE=1 SV=2	2.1308	1.0914	0.025165
Q15063	Periostin OS=Homo sapiens OX=9606 GN=POSTN PE=1 SV=2	2.1235	1.0865	0.025067
A0A0J9YX35	Immunoglobulin heavy variable 3-64D OS=Homo sapiens OX=9606 GN=IGHV3-64D PE=3 SV=1	0.49204	-1.0231	0.039891
P07737	Profilin-1 OS=Homo sapiens OX=9606 GN=PFN1 PE=1 SV=2	0.463	-1.1109	0.025475
P06703	Protein S100-A6 OS=Homo sapiens OX=9606 GN=S100A6 PE=1 SV=1	0.46073	-1.118	0.0030603
P61204	ADP-ribosylation factor 3 OS=Homo sapiens OX=9606 GN=ARF3 PE=1 SV=2	0.43506	-1.2007	0.0049898
P68133	Actin, alpha skeletal muscle OS=Homo sapiens OX=9606 GN=ACTA1 PE=1 SV=1	0.40483	-1.3046	0.040199
Q14126	Desmoglein-2 OS=Homo sapiens OX=9606 GN=DSG2 PE=1 SV=2	0.35954	-1.4758	0.011085
P29401	Transketolase OS=Homo sapiens OX=9606 GN=TKT PE=1 SV=3	0.2954	-1.7592	0.035849
P06331	Immunoglobulin heavy variable 4-34 OS=Homo sapiens OX=9606 GN=IGHV4-34 PE=1 SV=2	0.2124	-2.2351	2.9698e-05
P00558	Phosphoglycerate kinase 1 OS=Homo sapiens OX=9606 GN=PGK1 PE=1 SV=3	0.067743	-3.8838	0.014357

## Sheet: Metastasis vs Controls
Accession	Protein name	FC	log2(FC)	raw.pval
Q6UWP8	Suprabasin OS=Homo sapiens OX=9606 GN=SBSN PE=1 SV=2	19.141	4.2586	0.0036042
A0A075B6I0	Immunoglobulin lambda variable 8-61 OS=Homo sapiens OX=9606 GN=IGLV8-61 PE=3 SV=7	7.5441	2.9154	0.00056182
Q13867	Bleomycin hydrolase OS=Homo sapiens OX=9606 GN=BLMH PE=1 SV=1	6.5923	2.7208	0.018125
P04439	HLA class I histocompatibility antigen, A alpha chain OS=Homo sapiens OX=9606 GN=HLA-A PE=1 SV=2	4.8055	2.2647	0.0036304
P01861	Immunoglobulin heavy constant gamma 4 OS=Homo sapiens OX=9606 GN=IGHG4 PE=1 SV=1	4.7211	2.2391	0.01381
P61026	Ras-related protein Rab-10 OS=Homo sapiens OX=9606 GN=RAB10 PE=1 SV=1	3.025	1.5969	0.018036
Q8IUB2	WAP four-disulfide core domain protein 3 OS=Homo sapiens OX=9606 GN=WFDC3 PE=1 SV=1	2.5942	1.3753	0.0039204
Q8NBJ4	Golgi membrane protein 1 OS=Homo sapiens OX=9606 GN=GOLM1 PE=1 SV=1	2.2026	1.1392	0.025197
P22105	Tenascin-X OS=Homo sapiens OX=9606 GN=TNXB PE=1 SV=5	2.1176	1.0824	0.0050088
Q01459	Di-N-acetylchitobiase OS=Homo sapiens OX=9606 GN=CTBS PE=1 SV=1	0.48101	-1.0559	0.034287
P42357	Histidine ammonia-lyase OS=Homo sapiens OX=9606 GN=HAL PE=1 SV=1	0.47946	-1.0605	0.01188
Q7Z3Y8	Keratin, type I cytoskeletal 27 OS=Homo sapiens OX=9606 GN=KRT27 PE=1 SV=2	0.45053	-1.1503	0.046027
P67936	Tropomyosin alpha-4 chain OS=Homo sapiens OX=9606 GN=TPM4 PE=1 SV=3	0.45017	-1.1515	0.048648
P06331	Immunoglobulin heavy variable 4-34 OS=Homo sapiens OX=9606 GN=IGHV4-34 PE=1 SV=2	0.4462	-1.1642	0.0033382
Q9HCY8	Protein S100-A14 OS=Homo sapiens OX=9606 GN=S100A14 PE=1 SV=1	0.42775	-1.2251	0.039564
P61204	ADP-ribosylation factor 3 OS=Homo sapiens OX=9606 GN=ARF3 PE=1 SV=2	0.4276	-1.2257	0.027535
P25788	Proteasome subunit alpha type-3 OS=Homo sapiens OX=9606 GN=PSMA3 PE=1 SV=2	0.40577	-1.3013	0.021912
P22735	Protein-glutamine gamma-glutamyltransferase K OS=Homo sapiens OX=9606 GN=TGM1 PE=1 SV=4	0.39892	-1.3258	0.009216
Q6ZVX7	F-box only protein 50 OS=Homo sapiens OX=9606 GN=NCCRP1 PE=1 SV=1	0.29947	-1.7395	0.010413
P37837	Transaldolase OS=Homo sapiens OX=9606 GN=TALDO1 PE=1 SV=2	0.29649	-1.7539	0.028801
P07737	Profilin-1 OS=Homo sapiens OX=9606 GN=PFN1 PE=1 SV=2	0.28232	-1.8246	0.0072671
P12035	Keratin, type II cytoskeletal 3 OS=Homo sapiens OX=9606 GN=KRT3 PE=1 SV=3	0.19517	-2.3572	0.010883
P00558	Phosphoglycerate kinase 1 OS=Homo sapiens OX=9606 GN=PGK1 PE=1 SV=3	0.085477	-3.5483	0.035716

## Sheet: LABV_1 vs EBC
Accession	Protein name	FC	log2(FC)	raw.pval
Q8TAQ9	SUN domain-containing protein 3 OS=Homo sapiens OX=9606 GN=SUN3 PE=1 SV=4	2.5737	1.3638	0.038065
Q9UEW3	Macrophage receptor MARCO OS=Homo sapiens OX=9606 GN=MARCO PE=1 SV=1	2.4803	1.3105	0.012013
F2Z333	Fibronectin type III domain-containing protein 10 OS=Homo sapiens OX=9606 GN=FNDC10 PE=3 SV=1	2.2355	1.1606	0.029307
P06748	Nucleophosmin OS=Homo sapiens OX=9606 GN=NPM1 PE=1 SV=2	0.41201	-1.2793	0.018194
P00491	Purine nucleoside phosphorylase OS=Homo sapiens OX=9606 GN=PNP PE=1 SV=2	0.34215	-1.5473	0.022556
A0A075B6J9	Immunoglobulin lambda variable 2-18 OS=Homo sapiens OX=9606 GN=IGLV2-18 PE=3 SV=2	0.29854	-1.744	0.01357

## Sheet: Metastais vs LAB_V1
Accession	Protein name	FC	log2(FC)	raw.pval
P01861	Immunoglobulin heavy constant gamma 4 OS=Homo sapiens OX=9606 GN=IGHG4 PE=1 SV=1	4.6871	2.2287	0.029003
P04439	HLA class I histocompatibility antigen, A alpha chain OS=Homo sapiens OX=9606 GN=HLA-A PE=1 SV=2	3.3646	1.7504	0.016368
Q8IUB2	WAP four-disulfide core domain protein 3 OS=Homo sapiens OX=9606 GN=WFDC3 PE=1 SV=1	2.8503	1.5111	0.00091198
P01768	Immunoglobulin heavy variable 3-30 OS=Homo sapiens OX=9606 GN=IGHV3-30 PE=1 SV=2	2.7915	1.4811	0.0047835
P01718	Immunoglobulin lambda variable 3-27 OS=Homo sapiens OX=9606 GN=IGLV3-27 PE=1 SV=2	2.6551	1.4088	0.016192
A0A0C4DH34	Immunoglobulin heavy variable 4-28 OS=Homo sapiens OX=9606 GN=IGHV4-28 PE=3 SV=1	2.4206	1.2754	0.028082
Q9NPY3	Complement component C1q receptor OS=Homo sapiens OX=9606 GN=CD93 PE=1 SV=3	2.3264	1.2181	0.017511
P10721	Mast/stem cell growth factor receptor Kit OS=Homo sapiens OX=9606 GN=KIT PE=1 SV=1	2.3224	1.2156	0.048783
P23470	Receptor-type tyrosine-protein phosphatase gamma OS=Homo sapiens OX=9606 GN=PTPRG PE=1 SV=4	2.2703	1.1829	0.043483
A0A0B4J1V2	Immunoglobulin heavy variable 2-26 OS=Homo sapiens OX=9606 GN=IGHV2-26 PE=3 SV=1	2.1066	1.0749	0.044453
P63104	14-3-3 protein zeta/delta OS=Homo sapiens OX=9606 GN=YWHAZ PE=1 SV=1	2.0317	1.0227	0.033418
A0A075B6I0	Immunoglobulin lambda variable 8-61 OS=Homo sapiens OX=9606 GN=IGLV8-61 PE=3 SV=7	2.0119	1.0086	0.023712
P02766	Transthyretin OS=Homo sapiens OX=9606 GN=TTR PE=1 SV=1	0.447	-1.1616	0.011455
Q9HCY8	Protein S100-A14 OS=Homo sapiens OX=9606 GN=S100A14 PE=1 SV=1	0.43398	-1.2043	0.040767
Q8NBP7	Proprotein convertase subtilisin/kexin type 9 OS=Homo sapiens OX=9606 GN=PCSK9 PE=1 SV=3	0.3979	-1.3295	0.00099365
A0A075B6I1	Immunoglobulin lambda variable 4-60 OS=Homo sapiens OX=9606 GN=IGLV4-60 PE=3 SV=1	0.34178	-1.5489	0.034346
Q6ZVX7	F-box only protein 50 OS=Homo sapiens OX=9606 GN=NCCRP1 PE=1 SV=1	0.24876	-2.0072	0.036189
P12035	Keratin, type II cytoskeletal 3 OS=Homo sapiens OX=9606 GN=KRT3 PE=1 SV=3	0.18465	-2.4372	0.0098182

## Sheet: LAB_V2 vs LAB_V1
Accession	Protein name	FC	log2(FC)	raw.pval
F2Z333	Fibronectin type III domain-containing protein 10 OS=Homo sapiens OX=9606 GN=FNDC10 PE=3 SV=1	0.42361	-1.2392	0.032407
P01861	Immunoglobulin heavy constant gamma 4 OS=Homo sapiens OX=9606 GN=IGHG4 PE=1 SV=1	4.4692	2.16	0.037105
P08514	Integrin alpha-IIb OS=Homo sapiens OX=9606 GN=ITGA2B PE=1 SV=3	2.7104	1.4385	0.012661
Q9H4G4	Golgi-associated plant pathogenesis-related protein 1 OS=Homo sapiens OX=9606 GN=GLIPR2 PE=1 SV=3	2.4288	1.2803	0.00015412
